# Supplementary material for: Analysis of Killer Immunoglobulin-Like Receptor Genes in Colorectal Cancer
Source: Cells. 2020 Feb 24;9(2):514. doi: 10.3390/cells9020514 (PMC7072752; doi:10.3390/cells9020514)
Supplement: Supplementary file 1 [file cells-09-00514-s001.zip]

Archive with 2 entries (2 files):
- Supplementary File 1.txt
- Supplementary File 2.txt
