# Supplementary material for: Analysis of Killer Immunoglobulin-Like Receptor Genes in Colorectal Cancer
Source: Cells. 2020 Feb 24;9(2):514. doi: 10.3390/cells9020514 (PMC7072752; doi:10.3390/cells9020514)
Supplement: Supplementary file 1 [file cells-09-00514-s001.zip › Supplementary File 1.txt]

 CHR                                            SNP         BP   A1      F_A      F_U   A2        CHISQ            P           OR 
   6                                     rs16894106   28400339    A    0.299   0.2865    G       0.7629       0.3824        1.062 
   6                                     rs41270587   28402067    G  0.01697  0.01394    A        0.609       0.4352        1.221 
   6                                     rs72854560   28404463    C  0.01538  0.01394    G       0.1439       0.7044        1.105 
   6                                     rs73396317   28404472    A  0.00106 0.0004647    C       0.4805       0.4882        2.283 
   6                         chr6_28405892_GA_INDEL   28405892    D        0        0    I           NA           NA           NA 
   6                                     rs76708418   28408113    A  0.02704  0.02928    G       0.1828        0.669       0.9216 
   6                                       rs916403   28408258    G   0.4771   0.4734    A      0.05611       0.8128        1.015 
   6                                     rs13190937   28411244    A   0.3346   0.3279    G       0.2015       0.6536        1.031 
   6                                      rs2531804   28411303    G   0.4008   0.3941    A       0.1939       0.6597        1.029 
   6                              chr6_28411468_A_G   28411468    G  0.04295  0.04693    A       0.3709       0.5425       0.9113 
   6                              chr6_28412428_A_G   28412428    A 0.005302 0.008364    G        1.369        0.242        0.632 
   6                                     rs76099817   28417885    G  0.04613  0.04972    A       0.2835       0.5944       0.9243 
   6                                      rs2394100   28422906    A  0.01803   0.0223    C       0.9243       0.3363       0.8047 
   6                                      rs2531811   28423603    G  0.09809   0.1009    A      0.09029       0.7638       0.9688 
   6                                      rs2531814   28425755    G   0.1534   0.1492    A       0.1403        0.708        1.034 
   6                                      rs2108924   28426378    C  0.02386  0.02138    G       0.2817       0.5956        1.119 
   6                                      rs2859373   28427228    G   0.1543   0.1538    A      0.00181       0.9661        1.004 
   6                                      rs9468379   28431184    A  0.07423  0.07946    G       0.3867        0.534       0.9289 
   6                                      rs2859375   28431251    A  0.02391   0.0214    G       0.2878       0.5916         1.12 
   6                                     rs75579780   28434612    G  0.00106 0.0004655    A       0.4783       0.4892        2.279 
   6                                     rs62401458   28435862    A  0.03499  0.02884    G         1.24       0.2654        1.221 
   6                                      rs2531815   28436060    A   0.3126   0.3277    G        1.052       0.3049       0.9329 
   6                                     rs73740941   28439027    G 0.002121 0.004647    A        1.856       0.1731       0.4553 
   6                                     rs12663002   28441634    A   0.1304   0.1326    G      0.03965       0.8422       0.9816 
   6                                      rs9393916   28447857    A        0        0    C           NA           NA           NA 
   6                                      rs1029328   28447915    G   0.1055   0.1091    A       0.1312       0.7172       0.9636 
   6                                      rs1015811   28448086    G   0.2349   0.2391    A      0.09709       0.7553       0.9771 
   6                                     rs73400305   28448185    A  0.00106 0.0004647    G       0.4805       0.4882        2.283 
   6                                     rs80067717   28450288    A  0.03022  0.02881    G      0.07009       0.7912        1.051 
   6                              chr6_28450437_A_G   28450437    A  0.06416  0.06372    G     0.003192       0.9549        1.007 
   6                              chr6_28453102_C_G   28453102    C  0.06416  0.06512    G      0.01529       0.9016       0.9843 
   6                                      rs6927023   28454221    A  0.01379 0.009294    G        1.801       0.1796         1.49 
   6                                     rs74874610   28456845    A  0.03564   0.0298    G        1.088       0.2969        1.203 
   6                              chr6_28461221_C_T   28461221    A   0.3323    0.349    G        1.247       0.2641       0.9283 
   6                              chr6_28463576_C_T   28463576    G   0.3339   0.3511    A        1.287       0.2566       0.9265 
   6                              chr6_28465355_C_T   28465355    A   0.1813   0.1724    G       0.5523       0.4574        1.063 
   6                                      rs2191037   28466988    G   0.1819   0.1724    A       0.6191       0.4314        1.067 
   6                              chr6_28468301_C_T   28468301    A   0.3328   0.3493    G        1.215       0.2703       0.9292 
   6                                     kgp5667890   28471297    A  0.06953  0.06467    G       0.3792        0.538        1.081 
   6                                    kgp17161596   28471424    A 0.002121 0.003253    G        0.474       0.4911       0.6513 
   6                                      rs9468385   28471612    A   0.1113  0.09758    G        2.043       0.1529        1.159 
   6                                    kgp17273935   28471914    C 0.004772  0.00697    A       0.8221       0.3646       0.6831 
   6                                    kgp26139735   28472058    A 0.004772 0.008364    G        1.953       0.1623       0.5685 
   6                                     rs34955392   28472253    G  0.01697  0.01998    A        0.501       0.4791       0.8465 
   6                                     rs35658392   28472266    A        0 0.0004647    G       0.8766       0.3491            0 
   6                                     rs34357620   28472733    A        0        0    G           NA           NA           NA 
   6                                      rs2071966   28473325    C  0.09554  0.08744    A       0.7946       0.3727        1.102 
   6                                     rs35394555   28473531    G 0.003712 0.004647    C       0.2097        0.647        0.798 
   6                                     rs34151610   28474855    G  0.02651  0.03578    A        2.835      0.09222       0.7339 
   6                                     rs34528865   28477485    G 0.003712 0.004182    A       0.0564       0.8123       0.8871 
   6                                     rs75277066   28478294    A 0.0005302 0.0004647    T     0.008721       0.9256        1.141 
   6                                     kgp5879917   28478555    T  0.05726  0.05994    A       0.1307       0.7177       0.9526 
   6                                     rs34825130   28478612    G 0.004772 0.006977    A       0.8262       0.3634       0.6825 
   6                                       rs722788   28483150    C   0.1503   0.1758    A        4.673      0.03064       0.8296 
   6                                      rs6920813   28483411    A  0.04189  0.03578    G        1.009       0.3151        1.178 
   6                                     kgp5895616   28483482    C   0.3324    0.349    A        1.221       0.2691       0.9291 
   6                                     kgp1851843   28483521    A 0.003712 0.0004647    G        5.359      0.02062        8.013 
   6                                      rs1003359   28486822    G   0.3259   0.3415    A        1.104       0.2933       0.9321 
   6                                      rs9366720   28487091    A        0 0.0004647    G       0.8766       0.3491            0 
   6                                      rs2215220   28488874    A  0.02492  0.01998    G        1.125       0.2888        1.253 
   6                                     rs11757235   28489279    A  0.06476  0.07488    G        1.579       0.2089       0.8554 
   6                              chr6_28494327_A_G   28494327    G   0.3097   0.3155    A       0.1611       0.6881        0.973 
   6                                      rs2064424   28495962    G  0.09544  0.08837    A       0.6027       0.4375        1.088 
   6                                    kgp26309715   28497279    A 0.0005302 0.001394    G       0.7579        0.384         0.38 
   6                              Chr6:28497372:C:-   28497372    D        0        0    I           NA           NA           NA 
   6                                     rs28382597   28497870    A  0.01538  0.01812    G       0.4578       0.4986       0.8461 
   6                                       rs769188   28499566    G 0.001591  0.00186    C      0.04224       0.8372       0.8548 
   6                                     rs58554303   28499567    G  0.02068  0.02889    A        2.772      0.09593       0.7097 
   6                                       rs448450   28501006    C   0.1103  0.09758    A        1.748       0.1862        1.146 
   6                                    kgp17066974   28501911    A  0.00106 0.0004655    G       0.4783       0.4892        2.279 
   6                                       rs426922   28502188    A  0.01379 0.009294    G        1.801       0.1796         1.49 
   6                                    kgp17459687   28502284    A 0.002121 0.0004647    G        2.229       0.1354        4.572 
   6                                     kgp3994102   28502514    A  0.01644  0.01814    G       0.1709       0.6793       0.9046 
   6                                       rs451774   28502550    G   0.3065   0.3121    A       0.1487       0.6998        0.974 
   6                                    kgp17303955   28502572    G  0.00106 0.0009294    A      0.01745       0.8949        1.141 
   6                                     rs13215054   28502794    A   0.2335   0.2212    C       0.8741       0.3498        1.073 
   6                                       rs413488   28503357    A 0.007953 0.009294    G       0.2101       0.6467       0.8546 
   6                                       rs392230   28504639    G   0.1347   0.1343    A     0.001266       0.9716        1.003 
   6                                       rs389118   28507379    G   0.2725   0.2751    A      0.03308       0.8557       0.9872 
   6                                     rs62402376   28507446    C   0.1835   0.1914    A       0.4211       0.5164       0.9489 
   6                                       rs454182   28511164    C   0.3006   0.3151    G         0.98       0.3222       0.9346 
   6                                      rs6942252   28521781    A   0.1092   0.1157    G       0.4222       0.5158       0.9371 
   6                                     rs56364512   28530037    A  0.04189  0.03717    G       0.5902       0.4423        1.132 
   6                                     rs16894163   28538475    A        0        0    G           NA           NA           NA 
   6                                      exm525217   28540108    C 0.0005302        0    A        1.141       0.2854           NA 
   6                                      exm525227   28540443    A        0        0    G           NA           NA           NA 
   6                                      exm525251   28541232    A  0.00106 0.0004651    G       0.4794       0.4887        2.281 
   6                                     rs12529247   28542196    A 0.003181 0.006052    C        1.766       0.1839       0.5241 
   6                                      exm525295   28543407    G        0        0    C           NA           NA           NA 
   6                                     rs16901848   28546952    A   0.2497   0.2312    G        1.901        0.168        1.107 
   6                                       rs409029   28547154    G        0 0.001397    A        2.636       0.1045            0 
   6                              Chr6:28547215:A:G   28547215    G        0        0    A           NA           NA           NA 
   6                                     rs41270596   28547283    G  0.04772  0.05251    A       0.4829       0.4871       0.9042 
   6                                      exm525319   28554158    A 0.0005394 0.001403    G       0.7402       0.3896       0.3841 
   6                                      exm525320   28554161    A        0        0    C           NA           NA           NA 
   6                                     rs13217047   28556051    C    0.209    0.187    G        3.084      0.07907        1.149 
   6                                       rs420463   28556054    C  0.04878  0.04461    A       0.3939       0.5303        1.098 
   6                                     rs73740747   28557129    G  0.05302  0.04926    A       0.2944       0.5874        1.081 
   6                                      rs6901724   28565827    G   0.1532   0.1445    A       0.6038       0.4371        1.071 
   6                                       rs418914   28568528    G   0.3617   0.3411    A        1.868       0.1717        1.095 
   6                                       rs380914   28569949    G   0.4931   0.5042    A       0.4931       0.4825       0.9567 
   6                                       rs911178   28574415    A   0.1071   0.1083    G      0.01423       0.9051       0.9879 
   6                              chr6_28576143_A_T   28576143    T  0.03185  0.03206    A     0.001516       0.9689        0.993 
   6                                     rs11753996   28579589    C  0.05673   0.0539    G       0.1543       0.6944        1.056 
   6                              chr6_28586282_A_T   28586282    T   0.2238   0.2237    A    3.889e-05        0.995            1 
   6                                     rs35778344   28599105    A    0.122   0.1157    G       0.3749       0.5403        1.061 
   6                                     rs13209646   28600128    A   0.1045  0.09433    T        1.154       0.2827         1.12 
   6                                      rs7742658   28600492    A  0.02386  0.03253    C        2.729      0.09852        0.727 
   6                                     rs73407124   28601667    A  0.02863   0.0302    G      0.08689       0.7682       0.9464 
   6                                     rs62402400   28601789    G   0.1872   0.1733    A        1.306       0.2532        1.098 
   6                                      rs6926221   28601796    G   0.5027   0.4898    A       0.6676       0.4139        1.053 
   6                                     rs73407126   28605039    G   0.0631  0.06791    A        0.379       0.5382       0.9244 
   6                                     rs12663789   28609998    G 0.0005302 0.0004744    A     0.006201       0.9372        1.118 
   6                                      rs7743296   28614610    T   0.1856    0.174    A       0.9222       0.3369        1.082 
   6                                       rs732395   28616327    A   0.2768   0.2635    G       0.9028        0.342         1.07 
   6                              chr6_28624894_A_T   28624894    A   0.2291   0.2356    T       0.2408       0.6236        0.964 
   6                                      rs9295775   28627469    G   0.2328   0.2254    A       0.3116       0.5767        1.043 
   6                              chr6_28630691_A_G   28630691    A  0.03234  0.03206    G     0.002536       0.9598        1.009 
   6                                      rs7767008   28630793    C   0.2301    0.237    A        0.265       0.6067       0.9623 
   6                                     rs16894184   28631731    G   0.1013   0.1074    A       0.4084       0.5228       0.9361 
   6                                     rs35128564   28635780    G  0.07423  0.07342    A     0.009674       0.9216        1.012 
   6                              chr6_28636643_C_T   28636643    G   0.2328   0.2402    A       0.3107       0.5772       0.9595 
   6                                     rs73409118   28636660    A  0.02386  0.03299    G        3.004      0.08304       0.7164 
   6                                     rs79327542   28636927    A        0        0    G           NA           NA           NA 
   6                                      rs3864294   28641957    G   0.3266   0.3141    A       0.7207       0.3959        1.059 
   6                         chr6_28643803_AG_INDEL   28643803    D   0.2222   0.2305    I        0.397       0.5286       0.9536 
   6                                      rs9393921   28645170    C   0.4852   0.4888    A      0.05489       0.8148       0.9853 
   6                              chr6_28648271_C_T   28648271    A   0.2341   0.2402    G       0.2095       0.6471       0.9666 
   6                             corect_rs144398269   28651155    G        0        0    A           NA           NA           NA 
   6                              chr6_28655146_C_T   28655146    G        0        0    A           NA           NA           NA 
   6                                     rs16894216   28664213    G  0.01538  0.01673    A        0.116       0.7334       0.9179 
   6                                      rs4143771   28664631    G   0.4358   0.4363    A    0.0007767       0.9778       0.9982 
   6                              chr6_28664781_G_T   28664781    C 0.003712 0.005112    A       0.4439       0.5052       0.7251 
   6                             corect_rs115164683   28665208    A  0.01962  0.02881    G        3.551      0.05951       0.6746 
   6                                     rs12111360   28667448    A   0.0345  0.03821    G       0.3928       0.5308       0.8994 
   6                                      rs6939576   28669315    A   0.2534   0.2607    G       0.2758       0.5995       0.9628 
   6                                      rs9295777   28669698    A   0.4597   0.4572    C      0.02508       0.8742         1.01 
   6                                      rs1107160   28671422    A  0.06257  0.05721    C       0.5135       0.4736          1.1 
   6                                      rs9368570   28676193    A   0.3494   0.3465    G      0.03738       0.8467        1.013 
   6                                      rs9357072   28676458    A  0.03461  0.04068    C        1.007       0.3157       0.8454 
   6                              chr6_28676528_C_G   28676528    G  0.01113  0.01348    C       0.4505       0.5021       0.8243 
   6                                     rs12193659   28677144    A  0.02121  0.01859    G       0.3557       0.5509        1.144 
   6                                      rs7775835   28678357    A  0.08749  0.09526    G       0.7297        0.393       0.9106 
   6                                      rs1539586   28679868    C   0.3495   0.3297    G        1.736       0.1876        1.092 
   6                              chr6_28679944_C_T   28679944    A   0.4756   0.4833    G       0.2383       0.6255       0.9696 
   6                              chr6_28685331_C_T   28685331    A        0 0.0004699    G       0.8818       0.3477            0 
   6                                     rs80002776   28688286    C        0        0    G           NA           NA           NA 
   6                                     rs73391152   28689004    A   0.1225   0.1101    C        1.496       0.2212        1.128 
   6                                     rs80326437   28689661    C  0.07423  0.06599    A        1.052        0.305        1.135 
   6                                      rs9468413   28689672    C   0.1771   0.1724    A       0.1538       0.6949        1.033 
   6                                      rs9393929   28696063    A  0.05037  0.05762    C         1.03       0.3102       0.8675 
   6                                     rs17280797   28697625    G  0.06999  0.05994    A        1.678       0.1952         1.18 
   6                                      rs7755641   28699369    G  0.06045  0.05158    A        1.501       0.2205        1.183 
   6                                     rs72847112   28699401    A  0.01962  0.02463    C        1.158       0.2819       0.7925 
   6                                      rs7748319   28703149    C  0.07423  0.06611    A        1.019       0.3127        1.133 
   6                                      rs2893970   28703281    G   0.1874   0.1879    A     0.001535       0.9688       0.9968 
   6                                       rs880638   28706912    A   0.4352   0.4229    G       0.6288       0.4278        1.052 
   6                              chr6_28710429_G_T   28710429    C        0        0    A           NA           NA           NA 
   6                       chr6_28710651_INDEL_TTTG   28710651    I 0.002128        0    D        4.536      0.03318           NA 
   6                                     rs11754985   28711074    A  0.04878  0.05762    C        1.551       0.2129       0.8387 
   6                              chr6_28712663_A_G   28712663    G  0.03499  0.03442    A     0.009958       0.9205        1.017 
   6                                     rs60777452   28712917    A 0.0005302 0.001859    G        1.434        0.231       0.2849 
   6                                     rs76184467   28714954    A        0        0    G           NA           NA           NA 
   6                                      rs6909102   28715537    G   0.1601   0.1594    A     0.004108       0.9489        1.006 
   6                                     rs77875080   28716551    C 0.002121 0.0009302    A       0.9595       0.3273        2.283 
   6                             corect_rs114052928   28717256    G   0.1601   0.1581    A      0.02968       0.8632        1.015 
   6                                     rs17338569   28722799    G   0.1506   0.1506    A     5.16e-06       0.9982            1 
   6                              chr6_28722860_C_T   28722860    G   0.1797   0.1789    A     0.004844       0.9445        1.006 
   6                                     rs11752026   28724629    C  0.06982  0.08011    A         1.51       0.2192       0.8618 
   6                                      rs1233600   28732514    G  0.03499  0.03532    A     0.003058       0.9559       0.9906 
   6                                      rs1233602   28733403    G   0.4356   0.4427    A       0.2058       0.6501       0.9715 
   6                                      rs1233613   28738609    G   0.4712    0.459    C       0.6011       0.4382         1.05 
   6                                      rs7771281   28741281    A 0.006908 0.003842    G        1.762       0.1843        1.803 
   6                              chr6_28741346_C_T   28741346    A 0.007962 0.009294    G       0.2073       0.6489       0.8555 
   6                                     rs73403168   28747235    G   0.0334  0.03256    A      0.02256       0.8806        1.027 
   6                              Chr6:28747643:T:C   28747643    A   0.4931   0.5033    G       0.4139         0.52       0.9602 
   6                              chr6_28751331_C_T   28751331    G        0        0    A           NA           NA           NA 
   6                                      rs9257181   28754520    A   0.3558   0.3564    G     0.001758       0.9666       0.9972 
   6                                     rs11963531   28754704    A  0.02174  0.01859    G       0.5079        0.476        1.173 
   6                                     rs72850355   28755423    G  0.02015  0.02791    A        2.553       0.1101       0.7163 
   6                                     rs74511984   28756394    A  0.01538  0.01719    G       0.2064       0.6496       0.8927 
   6                              chr6_28756722_C_T   28756722    A  0.04189  0.04693    G       0.6008       0.4383       0.8878 
   6                                      rs9380090   28758828    G   0.3688   0.3699    C     0.005522       0.9408       0.9952 
   6                                      rs2765220   28769671    G  0.09632   0.0831    A        2.128       0.1446        1.176 
   6                                      rs7739915   28770683    A  0.08643  0.07581    C        1.524        0.217        1.153 
   6                                      rs3131343   28775564    A  0.03503  0.03535    G     0.002971       0.9565       0.9907 
   6                              chr6_28776117_A_G   28776117    A  0.03499  0.03532    G     0.003058       0.9559       0.9906 
   6                                      rs3131341   28778723    A  0.03446  0.03299    G      0.06691       0.7959        1.046 
   6                                      rs3131340   28779878    C  0.03426  0.03565    A      0.05663       0.8119       0.9597 
   6                              chr6_28782794_C_T   28782794    A   0.2891   0.2805    G       0.3637       0.5464        1.043 
   6                                      rs3118362   28785085    G  0.05249  0.05297    A     0.004672       0.9455       0.9904 
   6                                       rs172330   28786884    A  0.06098  0.04837    G         3.11      0.07782        1.277 
   6                                       rs172329   28789266    G  0.09554  0.08442    A         1.52       0.2177        1.146 
   6                                      rs9257233   28791747    A  0.01909  0.01487    G         1.08       0.2987        1.289 
   6                                      rs3118360   28792030    A  0.03454   0.0334    G      0.03969       0.8421        1.035 
   6                                       rs209181   28792477    A  0.08643  0.07621    G         1.41        0.235        1.147 
   6                                      rs3118359   28793904    A  0.03446  0.03256    C       0.1129       0.7368        1.061 
   6                              chr6_28795856_A_T   28795856    A  0.03499  0.03318    T       0.1007        0.751        1.057 
   6                                      rs3131337   28796071    G  0.04541   0.0433    C       0.1045       0.7465        1.051 
   6                                     rs72500865   28797720    C 0.005302 0.004647    A       0.0876       0.7673        1.142 
   6                              chr6_28801383_C_T   28801383    G    0.448   0.4497    A      0.01159       0.9143       0.9932 
   6                                      rs3118357   28802149    A  0.03499  0.03532    G     0.003058       0.9559       0.9906 
   6                              chr6_28803103_A_G   28803103    A   0.3413   0.3214    G        1.797       0.1801        1.094 
   6                              chr6_28804186_A_G   28804186    A   0.4474   0.4498    G      0.02372       0.8776       0.9903 
   6                              chr6_28806298_A_G   28806298    A  0.01856  0.02416    G        1.498       0.2209       0.7636 
   6                                      rs6904278   28806318    G    0.141   0.1608    A        3.046      0.08092       0.8571 
   6                                      rs3132395   28808992    G  0.03503  0.03578    A      0.01648       0.8978       0.9783 
   6                                      rs3132394   28809038    C  0.03401  0.03364    A     0.004006       0.9495        1.011 
   6                                       rs422331   28810817    A   0.3855   0.3647    G         1.86       0.1727        1.093 
   6                              chr6_28824397_A_T   28824397    T  0.03503  0.03705    A       0.1162       0.7331       0.9434 
   6                                       rs209167   28824629    G 0.008484 0.009302    A      0.07619       0.7825       0.9112 
   6                                      rs9501112   28824958    A  0.03765  0.04279    G       0.6862       0.4075       0.8751 
   6                              chr6_28827634_C_T   28827634    A 0.001062 0.0004651    G       0.4807       0.4881        2.284 
   6                                       rs209165   28829486    C   0.3516   0.3283    A        2.384       0.1226        1.109 
   6                                     rs73407249   28831451    G  0.05408  0.06273    A        1.361       0.2433       0.8542 
   6                                      rs3131336   28831611    A  0.03499  0.03346    G      0.07198       0.7885        1.048 
   6                                      rs3132390   28832788    G  0.04984  0.05953    A        1.816       0.1777       0.8286 
   6                                       rs393431   28833172    A   0.4486   0.4497    G     0.005389       0.9415       0.9954 
   6                                       rs209164   28836456    A   0.4729   0.4749    G      0.01575       0.9001       0.9921 
   6                              chr6_28836817_C_T   28836817    A   0.4486   0.4473    G     0.006582       0.9353        1.005 
   6                                     rs58657011   28839251    C        0        0    A           NA           NA           NA 
   6                                      rs3118367   28839529    G  0.03503  0.03581    A      0.01796       0.8934       0.9774 
   6                                      rs3118366   28839899    G  0.03499  0.03578    A      0.01818       0.8928       0.9772 
   6                                      rs3118365   28839908    A  0.03769  0.04093    G       0.2792       0.5972       0.9176 
   6                                     rs28986281   28845470    A  0.04719  0.04516    C      0.09423       0.7589        1.047 
   6                              chr6_28846462_A_G   28846462    A   0.4735   0.4763    G      0.03147       0.8592       0.9888 
   6                                       rs209151   28846724    G   0.3409   0.3211    C        1.788       0.1812        1.094 
   6                                       rs172326   28849790    A   0.3913   0.3787    G       0.6728       0.4121        1.055 
   6                                      rs9257319   28851637    C   0.1831   0.1813    A      0.02314       0.8791        1.013 
   6                                     rs58377234   28852460    A  0.02386  0.02463    G      0.02505       0.8742        0.968 
   6                                      rs7755875   28854059    A   0.4108   0.4159    G       0.1062       0.7445       0.9793 
   6                                      rs2148008   28855831    G  0.08961  0.07667    A        2.216       0.1366        1.185 
   6                                     rs55900519   28856204    A 0.003181 0.004647    G        0.547       0.4596       0.6836 
   6                                       rs209148   28857269    A   0.4501   0.4492    G     0.002895       0.9571        1.003 
   6                                       rs209146   28858850    A    0.353    0.342    G       0.5329       0.4654         1.05 
   6                                      rs6456867   28860499    A  0.01274  0.01442    G       0.2107       0.6462        0.882 
   6                                       rs209140   28863469    A   0.3533   0.3417    G       0.5991       0.4389        1.053 
   6                                       rs209139   28863483    A   0.0631  0.06366    C     0.005408       0.9414       0.9905 
   6                                      rs3135316   28864849    G  0.03769  0.03717    A     0.007285        0.932        1.014 
   6                                      rs1536215   28867915    C  0.09968    0.119    G        3.817      0.05075         0.82 
   6                                       rs209128   28869173    A   0.4496   0.4493    C    0.0002072       0.9885        1.001 
   6                                      rs4996211   28875025    A        0        0    C           NA           NA           NA 
   6                              chr6_28875686_C_T   28875686    G  0.02863  0.03346    A       0.7741       0.3789       0.8515 
   6                                      rs2269553   28876509    A   0.2872   0.2774    G       0.4706       0.4927        1.049 
   6                                       rs209121   28881660    G   0.3805   0.3752    A       0.1163       0.7331        1.023 
   6                                      rs3132377   28885974    G   0.3823   0.3772    A       0.1101         0.74        1.022 
   6                              chr6_28893927_A_G   28893927    A   0.4261   0.4208    G       0.1132       0.7365        1.022 
   6                                     rs59889558   28895695    A  0.09067  0.07814    C         2.05       0.1522        1.176 
   6                                       rs876737   28897214    A    0.429   0.4214    G       0.2347       0.6281        1.031 
   6                                      rs3118361   28898287    A  0.02439  0.02649    G       0.1778       0.6733       0.9189 
   6                                      rs2032502   28901565    A  0.09173   0.1013    G        1.053       0.3048        0.896 
   6                                      rs4713186   28909465    A   0.4958   0.4963    G     0.001124       0.9733       0.9979 
   6                                      rs7761745   28909779    A   0.1204   0.1269    G       0.3912       0.5317       0.9418 
   6                              chr6_28911260_A_G   28911260    A   0.3934   0.3874    G       0.1512       0.6974        1.025 
   6                                     rs57385192   28914994    A        0        0    G           NA           NA           NA 
   6                              chr6_28916252_C_T   28916252    G   0.4889   0.4851    A      0.05575       0.8134        1.015 
   6                        chr6_28916324_ACC_INDEL   28916324    I   0.4952   0.4916    D      0.05172       0.8201        1.014 
   6                                      rs3130844   28916594    A  0.03499  0.03346    G      0.07198       0.7885        1.048 
   6                                      rs6456876   28918936    A   0.4862   0.4847    G     0.009652       0.9217        1.006 
   6                                      rs4947256   28921940    A  0.09332   0.1022    C       0.9024       0.3421       0.9039 
   6                              chr6_28922067_A_G   28922067    A 0.002651 0.001394    G       0.8033       0.3701        1.904 
   6                              chr6_28923367_A_G   28923367    G  0.03499  0.03392    A       0.0348        0.852        1.033 
   6                                     rs59192199   28924348    G 0.002121 0.0009294    A       0.9618       0.3267        2.285 
   6                              chr6_28936556_A_G   28936556    G   0.3622   0.3561    A        0.165       0.6846        1.027 
   6                                     rs12055619   28939117    G 0.002651 0.006098    A        2.665       0.1026       0.4333 
   6                                      rs6933672   28941688    A   0.1882   0.1691    G        2.501       0.1138        1.139 
   6                                      rs3135322   28946920    A   0.4353   0.4354    G    3.775e-05       0.9951       0.9996 
   6                                       rs968722   28949904    A    0.185   0.1914    G       0.2694       0.6038        0.959 
   6                                      rs9257448   28952881    G  0.07317  0.07342    A    0.0009199       0.9758       0.9963 
   6                                      rs3129791   28954293    A  0.03712  0.03581    G       0.0485       0.8257        1.038 
   6                                     rs75789737   28956562    A 0.003712 0.005576    G       0.7462       0.3877       0.6644 
   6                                     rs75164486   28963010    A  0.00106        0    C        2.283       0.1308           NA 
   6                              chr6_28963248_G_T   28963248    A   0.4718   0.4721    C    0.0003169       0.9858       0.9989 
   6                                 newrs142676085   28964334    A        0        0    C           NA           NA           NA 
   6                              Chr6:28967773:T:G   28967773    C        0        0    A           NA           NA           NA 
   6                              chr6_28968930_A_G   28968930    G   0.0737  0.07435    A     0.006165       0.9374       0.9906 
   6                                     rs77514138   28973498    A  0.01379  0.01719    C       0.7599       0.3834        0.799 
   6                                     rs76844557   28974729    A   0.0175  0.02695    G        4.079      0.04343        0.643 
   6                                      rs4565335   28975787    A   0.2603   0.2649    G       0.1065       0.7442       0.9769 
   6                              chr6_28980707_A_G   28980707    G  0.03712  0.03671    A     0.004652       0.9456        1.011 
   6                                      rs9468464   28984512    G  0.05938  0.05161    A        1.153       0.2829         1.16 
   6                                      rs3129795   28984755    A   0.2041   0.2054    C     0.009714       0.9215       0.9923 
   6                                      rs3135317   28989297    G  0.03715  0.03678    A        0.004       0.9496        1.011 
   6                                      rs9468469   28999218    G   0.0122   0.0135    A       0.1346       0.7137       0.9021 
   6                                      rs6456888   29010803    A   0.2598    0.263    C      0.05336       0.8173       0.9836 
   6                                      rs9391651   29011960    G   0.1856   0.1905    A       0.1607       0.6885       0.9681 
   6                                      rs6456890   29015126    G  0.02492  0.02602    A      0.04909       0.8247       0.9566 
   6                                      rs3130756   29017101    G   0.4427   0.4461    A      0.04597       0.8302       0.9865 
   6                                      rs3130757   29025579    C  0.01432  0.01488    A      0.02248       0.8808       0.9613 
   6                                      rs3129803   29032262    G  0.05249  0.05395    A      0.04255       0.8366       0.9714 
   6                              chr6_29037420_A_G   29037420    G        0 0.0009355    A        1.763       0.1842            0 
   6                                     rs41317419   29040927    A  0.06628  0.06552    G      0.00937       0.9229        1.012 
   6                              chr6_29044701_A_G   29044701    A  0.02944  0.03084    G      0.06657       0.7964       0.9533 
   6                                      rs9257483   29050756    G   0.0175  0.01442    A       0.6102       0.4347        1.217 
   6                             Chr6:29054318:TT:-   29054318    D        0        0    I           NA           NA           NA 
   6                             Chr6:29054784:AT:-   29054784    D        0        0    I           NA           NA           NA 
   6                                     rs12190662   29059303    G  0.03128   0.0316    A     0.003282       0.9543       0.9897 
   6                              chr6_29064772_C_T   29064772    G   0.2688   0.2609    A       0.3216       0.5706        1.041 
   6                                     rs34690357   29067432    C  0.07476  0.06963    A       0.3955       0.5294         1.08 
   6                              chr6_29075088_A_T   29075088    A  0.03457  0.03402    T     0.009416       0.9227        1.017 
   6                                     rs75320886   29076835    A 0.009014 0.008364    G      0.04934       0.8242        1.078 
   6                                 OncoSet3749977   29080344    A   0.2511    0.256    G       0.1315       0.7168        0.974 
   6                                     rs79293918   29080386    G 0.006363 0.006506    A     0.003209       0.9548       0.9779 
   6                                      rs3129106   29081161    C   0.0912  0.09294    A      0.03632       0.8489       0.9794 
   6                              chr6_29084232_C_T   29084232    G   0.4625   0.4822    A        1.529       0.2163       0.9239 
   6                                      rs9404947   29086613    A  0.00106 0.001394    G      0.09045       0.7636       0.7604 
   6                                     rs72856670   29087687    C  0.02651  0.02323    G       0.4469       0.5038        1.145 
   6                              chr6_29102706_A_T   29102706    A 0.003712  0.00838    T        3.554      0.05942       0.4408 
   6                                      rs3129119   29102861    G   0.2236   0.2291    A       0.1706       0.6796       0.9693 
   6                                      rs3130724   29118530    A    0.163   0.1808    C        2.233       0.1351       0.8823 
   6                                      rs3116847   29118813    G   0.2582   0.2488    A       0.4684       0.4937        1.051 
   6                                     rs62405961   29126495    A  0.02015  0.01306    T         3.13      0.07687        1.554 
   6                                      rs3129137   29130276    G   0.2452   0.2607    A         1.27       0.2598       0.9214 
   6                              chr6_29137220_A_G   29137220    G   0.3301   0.3206    A       0.4141       0.5199        1.044 
   6                                      rs3129152   29138777    C   0.1702   0.1876    A        2.068       0.1504       0.8881 
   6                                      rs3116815   29148394    G  0.03446  0.03439    A    0.0001833       0.9892        1.002 
   6                                      rs3116820   29151671    G   0.4894   0.5047    A       0.9107       0.3399       0.9407 
   6                                      rs4713205   29156283    A  0.00106 0.001859    G       0.4317       0.5111       0.5701 
   6                              chr6_29159629_A_C   29159629    C  0.03491   0.0338    A      0.03666       0.8482        1.034 
   6                                      rs9501303   29160697    A 0.004242 0.003253    G       0.2656       0.6063        1.305 
   6                                      rs1883329   29177102    A    0.325   0.3149    G       0.4753       0.4906        1.048 
   6                                     rs79309050   29177256    A 0.003712 0.005576    G       0.7462       0.3877       0.6644 
   6                              chr6_29180721_A_G   29180721    A   0.4125   0.4171    G      0.08825       0.7664       0.9812 
   6                              chr6_29184660_C_T   29184660    A   0.3243   0.3161    G       0.3136       0.5755        1.039 
   6                                     rs75747559   29192468    A  0.02439  0.02656    G         0.19       0.6629       0.9162 
   6                                      rs3130814   29196181    C   0.4274   0.4354    A       0.2655       0.6064       0.9677 
   6                                      rs3130815   29201650    G   0.2587   0.2491    A       0.4974       0.4807        1.052 
   6                                      rs3130816   29203911    A   0.4401   0.4433    G      0.04096       0.8396       0.9872 
   6                                     rs72841591   29212922    A  0.01113  0.01162    G      0.02077       0.8854        0.958 
   6                              chr6_29226931_G_T   29226931    A        0        0    C           NA           NA           NA 
   6                                     rs74543968   29228374    C  0.02668  0.02908    A       0.2113       0.6457       0.9152 
   6                                      rs3117328   29230577    A   0.4613   0.4617    C    0.0008735       0.9764       0.9981 
   6                                      rs3130827   29230683    A   0.4225   0.4331    G       0.4593        0.498       0.9577 
   6                                     rs10484545   29234510    C  0.06416  0.05953    G       0.3708       0.5426        1.083 
   6                                      rs9468503   29235289    A  0.00426 0.003781    G      0.05725       0.8109        1.127 
   6                                      rs6899390   29238041    A 0.003739 0.003256    G      0.06744       0.7951        1.149 
   6                                      rs9257658   29238426    G  0.09173  0.07807    C        2.426       0.1193        1.193 
   6                              chr6_29240378_C_T   29240378    A   0.0345  0.03392    G       0.0102       0.9195        1.018 
   6                                     rs76364407   29241233    A  0.00106 0.002323    G       0.9265       0.3358       0.4558 
   6                              chr6_29248149_C_T   29248149    G  0.03446  0.03392    A     0.008963       0.9246        1.017 
   6                              chr6_29255157_C_T   29255157    A 0.006908 0.009311    G       0.7135       0.3983       0.7401 
   6                                     rs55694543   29255630    C  0.04295  0.03674    A        1.016       0.3135        1.176 
   6                                      rs1033568   29257967    G   0.4703   0.4717    A     0.007317       0.9318       0.9946 
   6                                     rs41317782   29260204    A  0.08271  0.07993    G       0.1048       0.7462        1.038 
   6                                     rs72844808   29260475    A     0.14   0.1329    G       0.4281       0.5129        1.062 
   6                                      rs3117439   29266483    A  0.04083  0.04047    G     0.003378       0.9537        1.009 
   6                                     rs74834313   29266554    G   0.1108   0.1293    A        3.236      0.07205       0.8392 
   6                                      rs7755211   29269143    A  0.08271  0.07946    G        0.143       0.7053        1.045 
   6                                      rs3117426   29272012    A   0.1548   0.1738    G        2.625       0.1052       0.8709 
   6                                      rs9393953   29273793    C        0        0    G           NA           NA           NA 
   6                                     rs41270640   29274294    A  0.01485  0.01766    C       0.4943        0.482       0.8384 
   6                                     rs41270643   29274319    A 0.008484 0.005112    G        1.721       0.1896        1.665 
   6                                      rs9257694   29274486    G   0.4564   0.4682    A       0.5542       0.4566       0.9539 
   6                                     rs17404424   29275298    A   0.0106 0.008829    G       0.3312       0.5649        1.203 
   6                                      rs9257696   29275507    G   0.1474   0.1623    A          1.7       0.1922       0.8922 
   6                                      rs9257697   29276180    G  0.02174  0.01628    A        1.621       0.2029        1.343 
   6                                      rs9257710   29282986    G  0.01326 0.008364    A        2.282       0.1308        1.593 
   6                                      rs1535151   29284351    A  0.03022  0.03717    G        1.482       0.2234       0.8072 
   6                                       rs720831   29284518    A   0.3899   0.3921    G      0.02037       0.8865       0.9908 
   6                                      rs3129683   29286670    G  0.08855  0.08411    C       0.2504       0.6168        1.058 
   6                                     rs28749521   29289694    A 0.004242 0.006506    G       0.9506       0.3296       0.6505 
   6                                      rs6937882   29295487    A   0.2049   0.2019    C      0.05665       0.8119        1.019 
   6                                     rs55885453   29301942    G  0.04984  0.04647    A         0.25       0.6171        1.076 
   6                                     rs28359951   29305574    A  0.01432  0.01998    G        1.894       0.1688       0.7123 
   6                                      rs9257744   29306350    C     0.25   0.2391    A         0.65       0.4201        1.061 
   6                                      rs9348827   29308393    A   0.1209   0.1403    C        3.333      0.06792       0.8424 
   6                                      rs1014258   29310681    A    0.245   0.2372    G       0.3304       0.5655        1.043 
   6                                     rs77923085   29322872    G  0.03393  0.03717    A       0.3069       0.5796       0.9098 
   6                                     rs41271546   29323245    G 0.001591 0.0009294    C       0.3554       0.5511        1.713 
   6                                      rs7761746   29323655    A   0.0281  0.03625    G        2.124        0.145       0.7688 
   6                              Chr6:29323673:-:C   29323673    I        0        0    D           NA           NA           NA 
   6                                     rs60544848   29324113    G        0 0.0004651    A       0.8774       0.3489            0 
   6                                      rs9257775   29327079    A   0.4522   0.4511    G     0.005011       0.9436        1.004 
   6                                      rs9257792   29334439    G  0.05249  0.05349    A      0.01986       0.8879       0.9803 
   6                                      rs9257793   29335154    G  0.06787  0.07302    A       0.4068       0.5236       0.9243 
   6                                      rs9257794   29335661    A    0.228   0.2156    G        0.894       0.3444        1.074 
   6                                      rs4713211   29336054    G   0.4067   0.3996    A       0.2078       0.6485         1.03 
   6                                     rs10807053   29340585    G   0.4597   0.4586    C     0.005228       0.9424        1.005 
   6                              chr6_29340743_C_T   29340743    A  0.03393  0.03395    G    1.134e-05       0.9973       0.9994 
   6                                      rs9257801   29340919    A  0.01962  0.01905    C      0.01701       0.8962         1.03 
   6                                      rs7753474   29341308    A   0.1893   0.2003    G       0.7728       0.3793       0.9323 
   6                                      rs3749971   29342775    A  0.04083  0.04043    G      0.00412       0.9488         1.01 
   6                                      rs9257802   29343355    A   0.1357    0.133    G      0.06364       0.8008        1.024 
   6                                      rs9257803   29344395    A  0.07317  0.08112    G       0.8811       0.3479       0.8943 
   6                                      rs4598109   29344704    A   0.4062   0.4002    G       0.1483       0.7001        1.025 
   6                                     rs16894798   29347122    C        0        0    A           NA           NA           NA 
   6                                     rs73744660   29347581    C  0.01803  0.01626    A       0.1861       0.6662         1.11 
   6                             corect_rs115009217   29349245    G    0.104   0.1176    A        1.878       0.1705       0.8709 
   6                                      rs9378134   29351784    A  0.03606  0.03724    G      0.04016       0.8412       0.9669 
   6                              chr6_29351969_A_G   29351969    A  0.01166  0.01255    G      0.06516       0.7985       0.9289 
   6                                      rs3094556   29353408    G   0.4756   0.4809    A       0.1148       0.7348       0.9788 
   6                                      rs3094551   29354799    A   0.4745   0.4753    G     0.002599       0.9593       0.9968 
   6                                       rs238869   29355113    G   0.4257   0.4126    A       0.7114        0.399        1.055 
   6                              chr6_29355148_A_C   29355148    C   0.4263   0.4238    A      0.02586       0.8723         1.01 
   6                                      rs3094548   29355202    G   0.3669   0.3479    C        1.582       0.2085        1.086 
   6                                      rs1419639   29355494    C  0.05196  0.04554    A       0.8978       0.3434        1.149 
   6                                      rs1419637   29355558    T   0.3652   0.3688    A      0.05779         0.81       0.9844 
   6                                      rs9257809   29356331    G  0.04136  0.04043    A      0.02217       0.8816        1.024 
   6                                       rs379157   29356587    A   0.4724   0.4874    G       0.9072       0.3409       0.9416 
   6                                       rs442694   29356687    A   0.0356  0.03591    C     0.002861       0.9573       0.9909 
   6                             corect_rs115333613   29358933    G   0.3964   0.4117    A       0.9725        0.324       0.9384 
   6                                     rs73747306   29364274    A 0.002651        0    G        5.712      0.01685           NA 
   6                                     rs36210739   29364555    A 0.0005302 0.003253    G        3.768      0.05224       0.1626 
   6                              Chr6:29364685:G:A   29364685    A  0.01379  0.01766    G       0.9662       0.3256       0.7776 
   6                                     rs36210742   29364729    G 0.001591 0.004182    A        2.278       0.1312       0.3794 
   6                                      rs2073151   29364951    A   0.3974   0.4123    G       0.9186       0.3378       0.9402 
   6                              chr6_29365038_A_G   29365038    A        0        0    G           NA           NA           NA 
   6                              chr6_29365125_C_T   29365125    G        0        0    A           NA           NA           NA 
   6                                     rs36211076   29365331    A 0.0005302 0.0009294    C       0.2157       0.6423       0.5703 
   6                                      rs7775217   29366106    A  0.02019  0.02726    C        2.133       0.1442       0.7355 
   6                                      rs2158279   29366265    A   0.3976   0.4115    C        0.805       0.3696       0.9439 
   6                                      rs4711187   29367590    A    0.405   0.4186    G       0.7682       0.3808       0.9453 
   6                                      rs9257837   29368021    A   0.1511   0.1482    G      0.06551        0.798        1.023 
   6                                       rs429479   29372323    G  0.04878  0.05112    A       0.1153       0.7342        0.952 
   6                                     rs62408569   29373829    A  0.06151   0.0632    G      0.04913       0.8246       0.9715 
   6                                      rs2074470   29394427    G   0.4173   0.3973    A        1.663       0.1972        1.086 
   6                                      exm525898   29394752    C 0.002121 0.002323    G      0.01854       0.8917       0.9126 
   6                                      exm525908   29394949    C 0.0005302        0    A        1.141       0.2854           NA 
   6                              chr6_29395180_A_G   29395180    G 0.008484  0.00697    A       0.3021       0.5825        1.219 
   6                                      rs7770592   29395747    A   0.2731   0.2868    C       0.9446       0.3311       0.9339 
   6                                      rs3117191   29398938    A   0.2712   0.2507    G        2.199       0.1381        1.112 
   6                                      rs9257858   29400236    G   0.1951   0.1954    C    0.0006024       0.9804        0.998 
   6                                     rs17177618   29400280    A  0.04984  0.05297    G       0.2019       0.6532       0.9378 
   6                                     rs17184016   29407961    A 0.004772   0.0079    G        1.537       0.2151       0.6022 
   6                                      rs2074467   29408275    A 0.007439 0.005592    C       0.5334       0.4652        1.333 
   6                              Chr6:29408382:-:G   29408382    D        0        0    I           NA           NA           NA 
   6                                      exm525964   29408397    A 0.001591 0.006506    G        5.792       0.0161       0.2433 
   6                                      rs2074465   29408476    G  0.03715  0.04626    A        2.065       0.1507       0.7956 
   6                                      rs2074464   29408528    A   0.4792   0.4977    G        1.364       0.2429       0.9287 
   6                                      exm525982   29408592    A        0 0.0004651    G       0.8765       0.3492            0 
   6                                     rs72482089   29408600    A 0.001601 0.0009302    C       0.3629       0.5469        1.722 
   6                                     rs17184058   29408649    C        0        0    G           NA           NA           NA 
   6                                     rs11968123   29408721    C  0.02174  0.02142    A     0.004992       0.9437        1.015 
   6                                      rs9368601   29412423    A        0        0    G           NA           NA           NA 
   6                                      rs2523443   29415464    A   0.0356  0.03451    C      0.03494       0.8517        1.033 
   6                                      rs7738548   29421209    A  0.07105  0.07807    G       0.7152       0.3977       0.9032 
   6                                      rs1419647   29422684    C  0.08289  0.07297    A        1.377       0.2406        1.148 
   6                                      rs6903755   29426989    A   0.0234  0.02093    G       0.2843       0.5939        1.121 
   6                                      rs2523439   29427520    A   0.2346   0.2344    G     0.000199       0.9887        1.001 
   6                                     rs77072691   29429717    A        0        0    G           NA           NA           NA 
   6                                     rs17184086   29430213    A  0.02671  0.02712    G      0.00628       0.9368       0.9846 
   6                              Chr6:29430261:T:-   29430261    D        0 0.0004651    I       0.8774       0.3489            0 
   6                                    indel.89495   29430356    D        0        0    I           NA           NA           NA 
   6                                      exm526033   29430388    C 0.001592 0.0004647    G         1.29        0.256        3.431 
   6                                      rs1345228   29432390    G   0.1911   0.1823    A       0.5077       0.4761        1.059 
   6                                      rs1362076   29441169    A  0.02866  0.02509    C       0.4915       0.4833        1.146 
   6                              chr6_29442701_C_T   29442701    A  0.03552  0.03488    G      0.01217       0.9122        1.019 
   6                                     rs77454196   29442975    A  0.03287   0.0223    C        4.237      0.03955         1.49 
   6                                      rs1233495   29444121    A   0.2322   0.2221    G       0.5818       0.4456        1.059 
   6                                     rs72831447   29448079    A  0.01326  0.01163    C       0.2175       0.6409        1.142 
   6                                     rs73400967   29448499    A  0.05832   0.0675    C        1.429       0.2319       0.8556 
   6                                      rs1234844   29452136    C  0.03552  0.03488    A      0.01217       0.9122        1.019 
   6                                     rs78483503   29453003    G 0.006893 0.003724    A        1.947       0.1629        1.857 
   6                                     rs61730665   29454676    A 0.007423 0.005576    C       0.5359       0.4641        1.334 
   6                                      exm526059   29454748    A  0.00106        0    G        2.283       0.1308           NA 
   6                                      exm526060   29454755    A 0.0005308 0.0004686    G     0.007777       0.9297        1.133 
   6                            Chr6:29454795:GGT:-   29454795    D        0        0    I           NA           NA           NA 
   6                                     rs17184100   29454816    C        0        0    A           NA           NA           NA 
   6                                      exm526069   29454928    G  0.00106 0.001394    A      0.09045       0.7636       0.7604 
   6                                      exm526070   29454951    T 0.003181 0.004647    A        0.547       0.4596       0.6836 
   6                                      exm526076   29455091    G 0.0005308 0.001394    A       0.7561       0.3845       0.3804 
   6                                      exm526081   29455208    A 0.0005302        0    G        1.141       0.2854           NA 
   6                                     rs61730667   29455355    A 0.0005302        0    T        1.141       0.2854           NA 
   6                                      exm526088   29455357    G 0.001062 0.001398    A      0.09161       0.7621       0.7591 
   6                                      exm526092   29455505    C 0.007953 0.006506    A       0.2955       0.5867        1.224 
   6                                      exm526094   29455513    A 0.0005302 0.0004647    G     0.008721       0.9256        1.141 
   6                              Chr6:29455534:C:T   29455534    A 0.003181 0.003717    G      0.08362       0.7724       0.8553 
   6                                     rs17184114   29455599    G  0.05673  0.06552    A        1.346       0.2459       0.8578 
   6                                      rs1233493   29458241    G  0.03977  0.03903    A      0.01429       0.9049         1.02 
   6                                     rs56783728   29459769    G  0.05355  0.06273    C        1.539       0.2147       0.8454 
   6                                     rs11751445   29467852    A  0.02174  0.02281    G      0.05299       0.8179       0.9519 
   6                                     rs16894983   29468710    A        0        0    G           NA           NA           NA 
   6                                      rs1233487   29468809    G   0.2312   0.2207    A       0.6285       0.4279        1.062 
   6                                      rs9393967   29469489    A        0        0    G           NA           NA           NA 
   6                                     rs78038104   29473337    A  0.01591  0.01069    G        2.114        0.146        1.496 
   6                                      rs3130860   29474385    A   0.3786   0.3758    C      0.03236       0.8572        1.012 
   6                              chr6_29476508_G_T   29476508    A   0.1013   0.1022    C      0.01009         0.92       0.9896 
   6                                      rs1233480   29477414    A   0.0631  0.07249    G        1.398       0.2371       0.8617 
   6                                      rs1233478   29477821    A   0.1474   0.1487    C       0.0134       0.9078       0.9898 
   6                                      rs9357082   29477857    G  0.03075  0.03253    A       0.1032       0.7481       0.9437 
   6                                      rs1010408   29479533    T   0.3928   0.3927    A    6.406e-05       0.9936        1.001 
   6                                      rs3094572   29480993    A   0.4406   0.4469    G       0.1653       0.6844       0.9745 
   6                                     rs17177765   29482797    A  0.01379  0.01626    G       0.4149       0.5195       0.8455 
   6                                      rs1592411   29483911    A   0.3844   0.3875    G      0.04168       0.8382       0.9869 
   6                                      rs2523432   29484110    A  0.06151   0.0711    G        1.487       0.2227       0.8563 
   6                                      rs2523431   29484215    A  0.03552  0.03532    C     0.001284       0.9714        1.006 
   6                                     rs28986287   29485879    G  0.03393  0.03857    A       0.6154       0.4327       0.8756 
   6                              chr6_29487282_A_G   29487282    G   0.4655   0.4669    A     0.007791       0.9297       0.9944 
   6                                      rs9468541   29487535    A   0.1072   0.1027    G       0.2191       0.6397        1.049 
   6                                      rs2745401   29488478    G    0.403   0.4162    A       0.7268       0.3939       0.9467 
   6                                      rs3130855   29488576    A   0.2803   0.2643    C        1.283       0.2574        1.084 
   6                                     rs61538888   29490669    A  0.01166  0.01022    C       0.1939       0.6597        1.143 
   6                                      rs2745402   29491034    C   0.3754   0.3871    G       0.5815       0.4457       0.9517 
   6                                      rs6939431   29496220    A  0.05196  0.04926    G       0.1534       0.6953        1.058 
   6                                      rs9501677   29497002    A  0.03678  0.04541    G        1.876       0.1708       0.8027 
   6                              Chr6:29498119:C:T   29498119    A  0.00107 0.003265    G        2.152       0.1424       0.3269 
   6                                       rs909967   29499537    G   0.4202   0.4323    A       0.5938       0.4409       0.9517 
   6                                       rs886381   29500225    A   0.2275   0.2323    G       0.1349       0.7134       0.9728 
   6                                  exm-rs2294748   29501182    A        0 0.0009294    G        1.754       0.1854            0 
   6                                      rs1052477   29501299    G  0.05473  0.04953    A       0.5473       0.4594        1.111 
   6                                      rs2223611   29504206    A   0.4454   0.4628    G        1.233       0.2669       0.9321 
   6                                     rs56727530   29505616    G        0 0.0004651    A       0.8774       0.3489            0 
   6                                      rs3025671   29506127    A  0.04043  0.04244    G       0.1026       0.7487       0.9504 
   6                                     rs72831484   29506596    A  0.01273  0.01168    G      0.09073       0.7633         1.09 
   6                                       rs446198   29507426    A   0.4257   0.4345    G       0.3166       0.5737       0.9648 
   6                                      rs2534796   29509698    A  0.09491  0.08326    G        1.688       0.1939        1.155 
   6                              chr6_29509874_A_G   29509874    A   0.4703   0.4842    G       0.7776       0.3779       0.9458 
   6                                       rs362541   29510250    G  0.01273  0.01348    A      0.04371       0.8344       0.9436 
   6                                       rs362538   29510630    C  0.06045  0.05948    G      0.01664       0.8974        1.017 
   6                                      rs1233417   29511850    G   0.3181   0.3076    A        0.517       0.4721         1.05 
   6                             corect_rs116386499   29512328    A   0.2768    0.257    G        2.018       0.1554        1.107 
   6                              chr6_29513209_C_G   29513209    C        0        0    G           NA           NA           NA 
   6                                       rs398616   29514230    A   0.4305   0.4373    G       0.1891       0.6637       0.9727 
   6                              chr6_29514923_A_G   29514923    A  0.07741  0.07442    G       0.1285         0.72        1.044 
   6                                       rs387659   29516180    G   0.4549   0.4717    A         1.13       0.2877        0.935 
   6                                       rs376681   29517093    G   0.4236   0.4336    A       0.4024       0.5259       0.9604 
   6                          chr6_29518210_INDEL_T   29518210    I        0        0    D           NA           NA           NA 
   6                                      rs9368606   29518665    C    0.175   0.1719    A      0.06484        0.799        1.021 
   6                                     rs17351888   29519173    G  0.02598  0.02835    A       0.2121       0.6451       0.9143 
   6                                     rs16895057   29520877    G        0        0    A           NA           NA           NA 
   6                                     rs16895058   29521125    A  0.00639 0.004794    G       0.4561       0.4995        1.335 
   6                                         rs8337   29523676    C   0.2158   0.2286    G       0.9551       0.3284       0.9285 
   6                                      exm526106   29523797    A  0.01113  0.01349    G       0.4549          0.5       0.8235 
   6                                      rs2076486   29523872    G  0.04883  0.05344    A       0.4381       0.5081       0.9094 
   6                                      exm526116   29523952    G   0.2285   0.2358    A       0.2967       0.5859       0.9601 
   6                                       rs404240   29523957    G  0.03499  0.03578    A      0.01818       0.8928       0.9772 
   6                                      rs2076484   29524003    G  0.04878  0.05349    A       0.4576       0.4987       0.9075 
   6                                      rs2745412   29524401    A  0.05196   0.0474    G       0.4448       0.5048        1.102 
   6                              chr6_29526940_C_T   29526940    A   0.4698   0.4865    G         1.13       0.2879       0.9351 
   6                                     rs28986290   29528581    T  0.03871  0.04494    A       0.9681       0.3251       0.8556 
   6                                       rs362533   29528897    C   0.1002  0.08039    G        4.839      0.02782        1.274 
   6                                       rs362530   29530845    A   0.2312   0.2367    G       0.1736       0.6769       0.9694 
   6                                       rs362511   29530850    G   0.2322   0.2381    A       0.1945       0.6592       0.9677 
   6                                       rs362529   29530868    A   0.1972   0.1752    G        3.237      0.07201        1.157 
   6                              chr6_29531253_A_G   29531253    A  0.06816   0.0586    G        1.548       0.2134        1.175 
   6                                       rs362527   29531818    G  0.08006  0.07807    A      0.05508       0.8145        1.028 
   6                              chr6_29531860_C_T   29531860    A  0.01007  0.01239    G       0.4781       0.4893        0.811 
   6                                     rs16895104   29533155    C        0        0    A           NA           NA           NA 
   6                                     rs75859832   29534892    A   0.0106  0.01399    G         0.94       0.3323       0.7553 
   6                              chr6_29537224_A_G   29537224    G  0.03924  0.03628    A       0.2425       0.6224        1.085 
   6                                      rs1233400   29537975    A   0.1341   0.1533    G        2.999       0.0833       0.8554 
   6                                      rs3025652   29539765    A   0.2362   0.2051    G        5.644      0.01752        1.198 
   6                                      rs3025651   29539914    C   0.1315   0.1055    A        6.552      0.01048        1.284 
   6                                       rs982558   29540522    A   0.1368   0.1217    G        2.029       0.1543        1.143 
   6                                       rs362510   29540745    A   0.2038   0.2183    G        1.269         0.26       0.9165 
   6                                     rs74374220   29541574    A  0.02492  0.02045    C       0.9135       0.3392        1.224 
   6                                     rs28986295   29542806    A  0.06045   0.0553    T       0.4899        0.484        1.099 
   6                                      rs3025650   29542947    G   0.1357   0.1097    A        6.385      0.01151        1.275 
   6                                      rs3117073   29544825    G   0.2169   0.2305    A        1.073       0.3004       0.9245 
   6                                       rs362522   29545208    A   0.2614   0.2305    G        5.195      0.02265        1.182 
   6                              chr6_29545284_A_G   29545284    A   0.1444   0.1619    G        2.361       0.1244       0.8737 
   6                                     rs34927823   29545494    C   0.1081   0.1201    G        1.421       0.2333        0.888 
   6                                       rs926552   29548089    A  0.06151  0.06877    G       0.8688       0.3513       0.8874 
   6                                      rs9257921   29548309    G  0.04984   0.0539    A       0.3365       0.5619       0.9207 
   6                                     rs28986299   29548662    A  0.06045  0.05576    G       0.4038       0.5251        1.089 
   6                                      rs1233392   29550416    A   0.1287   0.1489    G        3.371      0.06636       0.8448 
   6                                     rs77041685   29551737    A        0 0.0004647    G       0.8766       0.3491            0 
   6                                     rs75475328   29552891    G  0.05355  0.05948    A       0.6601       0.4165       0.8947 
   6                                     rs17184367   29555585    G   0.2768   0.2456    A        5.076      0.02426        1.176 
   6                                     rs11966382   29555833    A 0.0005302        0    G        1.141       0.2854           NA 
   6                                     rs36211077   29556100    A 0.0005308 0.0009294    G       0.2149        0.643       0.5709 
   6                             Chr6:29556250:TG:-   29556250    D        0 0.0009294    I        1.752       0.1857            0 
   6                                      exm526176   29556416    A 0.0005359 0.0009311    G       0.2088       0.6477       0.5753 
   6                                      rs1233385   29559238    G  0.03871  0.03671    A       0.1106       0.7395        1.057 
   6                              chr6_29563067_G_T   29563067    C   0.1566   0.1487    A       0.4833       0.4869        1.063 
   6                                     rs28986305   29566948    G  0.07317  0.07388    A      0.00752       0.9309       0.9896 
   6                                        rs29265   29575623    C 0.002121 0.002788    A       0.1811       0.6704       0.7602 
   6                                        rs29230   29576393    G   0.2309   0.2184    A       0.8941       0.3444        1.074 
   6                                      rs2076489   29576437    G        0 0.0004647    A       0.8766       0.3491            0 
   6                                      rs2109476   29588020    A  0.01007  0.01115    T       0.1109       0.7391       0.9023 
   6                                      rs6920935   29588240    A   0.2169   0.2037    G        1.046       0.3064        1.082 
   6                                        rs29220   29589666    G   0.3155   0.2789    C        6.462      0.01102        1.192 
   6                                      rs3025629   29590000    T   0.0684  0.06366    A       0.3665       0.5449         1.08 
   6                              Chr6:29591112:G:-   29591112    D        0        0    I           NA           NA           NA 
   6                                        rs29247   29591469    A 0.001591 0.002323    C       0.2729       0.6014       0.6841 
   6                              Chr6:29599175:C:-   29599175    D        0        0    I           NA           NA           NA 
   6                                      rs1805056   29600104    A  0.07484  0.07022    G       0.3177        0.573        1.071 
   6                                        rs29218   29607429    G   0.1518   0.1436    A       0.5397       0.4626        1.067 
   6                                      rs9257927   29609695    G  0.02969  0.03485    C       0.8522       0.3559       0.8474 
   6                                      rs3117289   29609921    G    0.141   0.1315    A       0.7777       0.3779        1.084 
   6                                        rs29232   29611431    A   0.4708   0.4693    G     0.009162       0.9237        1.006 
   6                                      rs3130249   29612325    A   0.1396    0.127    C         1.38       0.2402        1.115 
   6                                      rs9257928   29613218    A   0.2643   0.2679    G      0.06776       0.7946       0.9815 
   6                                      rs3129073   29615822    G     0.14   0.1273    A        1.394       0.2377        1.116 
   6                                       rs439812   29616607    G   0.1654   0.1904    A        4.269      0.03881       0.8428 
   6                              chr6_29616841_C_T   29616841    G 0.003712 0.003253    A      0.06123       0.8046        1.142 
   6                                        rs29228   29623739    A   0.1401   0.1278    G        1.312       0.2519        1.112 
   6                                      rs9468571   29624894    G  0.07794  0.08651    A       0.9745       0.3236       0.8926 
   6                                      rs9257932   29626376    G  0.02068   0.0237    A       0.4207       0.5166       0.8699 
   6                                      rs3130253   29634012    A  0.05945  0.05948    G     1.79e-05       0.9966       0.9994 
   6                                      rs2535250   29634417    A  0.06257  0.06691    G       0.3132       0.5757       0.9307 
   6                                      rs9500953   29635299    A  0.02545  0.03302    G        2.013       0.1559       0.7647 
   6                                     rs17184514   29635410    C  0.01803  0.01767    A     0.007151       0.9326         1.02 
   6                                       rs926827   29635517    A  0.03712  0.03346    G       0.3965       0.5289        1.114 
   6                                      rs2857775   29637988    C        0        0    A           NA           NA           NA 
   6                                   newrs2273192   29638179    G        0        0    A           NA           NA           NA 
   6                                      rs9357083   29639644    G 0.0005302  0.00186    A        1.437       0.2307       0.2846 
   6                                      rs9257936   29639776    A   0.1426   0.1484    G       0.2662       0.6059       0.9549 
   6                                      rs2747420   29642434    C  0.05408  0.05742    A       0.2122       0.6451       0.9385 
   6                                       rs378596   29643287    C  0.03871  0.03625    A       0.1691       0.6809        1.071 
   6                                     rs17178133   29643388    A  0.01644   0.0237    G        2.664       0.1026       0.6885 
   6                                      rs9501414   29643490    G 0.009014 0.006977    A         0.53       0.4666        1.295 
   6                                       rs387642   29645634    A   0.1856   0.1721    G        1.246       0.2642        1.096 
   6                                       rs396660   29646165    A   0.2752   0.2609    G        1.042       0.3074        1.075 
   6                                      rs2535236   29651685    A    0.447   0.4526    G       0.1285         0.72       0.9775 
   6                                      rs3117292   29652199    G   0.4963   0.5005    A       0.0702        0.791       0.9834 
   6                                      rs9257985   29652253    G   0.0509  0.05576    A        0.469       0.4934       0.9082 
   6                                      rs2747453   29654943    G   0.2587   0.2651    A       0.2123        0.645       0.9675 
   6                                      rs2747454   29655113    A   0.3576   0.3669    G       0.3757       0.5399       0.9605 
   6                                      rs2747457   29656417    C   0.1884     0.18    A       0.4753       0.4906        1.058 
   6                                      rs3129039   29658864    A    0.149   0.1445    G       0.1609       0.6883        1.036 
   6                              chr6_29660816_A_C   29660816    A  0.03957  0.03588    C       0.3763       0.5396        1.107 
   6                                      rs9258033   29661192    G  0.02863  0.02881    A     0.001146        0.973       0.9936 
   6                                      rs3094736   29662374    A   0.3646   0.3679    T      0.04621       0.8298        0.986 
   6                                      rs3129029   29662443    C   0.1518   0.1434    A       0.5658       0.4519        1.069 
   6                                      rs3129092   29663040    A    0.149   0.1445    G       0.1609       0.6883        1.036 
   6                                      rs3129087   29664312    A   0.2694   0.2737    G      0.09594       0.7568       0.9783 
   6                                      rs3131875   29666111    G   0.3685   0.3885    A        1.703       0.1919       0.9186 
   6                                      rs7776082   29667273    A    0.491   0.4986    G       0.2346       0.6281       0.9699 
   6                                      rs3116803   29667872    G   0.2028   0.2012    A      0.01501       0.9025         1.01 
   6                                      rs3116802   29667890    G   0.2031   0.2003    A      0.04884       0.8251        1.018 
   6                                      rs3129066   29668537    G   0.2017   0.1998    A      0.02224       0.8815        1.012 
   6                                      rs9258102   29668913    G   0.2893    0.303    A       0.8902       0.3454       0.9365 
   6                                      rs3131872   29669425    G   0.2031   0.2005    A      0.04251       0.8366        1.016 
   6                                      rs2158290   29669577    A   0.2031   0.2003    G      0.04884       0.8251        1.018 
   6                                 OncoSet2107203   29669830    A   0.2022   0.2003    G      0.02378       0.8774        1.012 
   6                                      rs3131870   29670192    A   0.1991   0.1944    C       0.1371       0.7111         1.03 
   6                                      rs3129056   29670250    G   0.2031   0.2003    A      0.04884       0.8251        1.018 
   6                                      rs3129055   29670261    G   0.2028   0.2007    A      0.02537       0.8734        1.013 
   6                                      rs3129052   29670398    A   0.3328    0.307    G        2.956      0.08558        1.126 
   6                                      rs9468589   29671043    A   0.1835   0.1632    C        2.869      0.09033        1.152 
   6                                      rs3094731   29671135    C   0.1644   0.1645    A    0.0001219       0.9912       0.9991 
   6                                      rs3094730   29671152    G   0.1644   0.1647    A    0.0006114       0.9803       0.9979 
   6                              chr6_29671740_A_G   29671740    A   0.2033   0.2003    G       0.0566       0.8119        1.019 
   6                                      rs3116798   29671991    G    0.158   0.1487    A       0.6717       0.4124        1.074 
   6                                      rs3116797   29672360    C   0.2413   0.2251    G        1.465       0.2261        1.094 
   6                                      rs3094727   29672529    A   0.2476   0.2312    G        1.496       0.2213        1.095 
   6                                      rs3094725   29673882    G   0.1492    0.145    A       0.1393        0.709        1.034 
   6                                     rs11962017   29674000    A   0.0684  0.06645    G      0.06077       0.8053        1.031 
   6                                      rs3094724   29674295    G    0.149   0.1439    A       0.2123        0.645        1.042 
   6                                      rs1610588   29676716    A   0.1644   0.1637    G     0.003078       0.9558        1.005 
   6                                      rs9468592   29676944    A  0.00266 0.002439    C      0.01879        0.891        1.091 
   6                                      rs1610742   29677952    G   0.1638   0.1645    A     0.003184        0.955       0.9952 
   6                                      rs1610594   29679047    G   0.3033   0.2835    A        1.909       0.1671          1.1 
   6                                      rs1610597   29681700    A   0.1405   0.1312    G       0.7491       0.3868        1.083 
   6                                      rs1632964   29682239    A   0.1619   0.1626    G     0.004219       0.9482       0.9944 
   6                                      rs2735063   29682667    A    0.254   0.2565    G      0.03381       0.8541       0.9868 
   6                                      rs1632962   29683808    A   0.1638   0.1654    G      0.01844        0.892       0.9885 
   6                                     rs10223564   29683827    A   0.0175  0.02045    G       0.4672       0.4943       0.8532 
   6                                      rs2517912   29683944    G   0.5048   0.4832    A        1.865        0.172         1.09 
   6                                      rs6925143   29689254    C  0.06476  0.07076    G       0.5719       0.4495       0.9092 
   6                        chr6_29690398_AAG_INDEL   29690398    I  0.00106        0    D        2.279       0.1311           NA 
   6                                      rs1736922   29693969    A   0.1725   0.1723    G     0.000447       0.9831        1.002 
   6                                      rs2523404   29695713    G   0.4809   0.4651    A        1.006       0.3159        1.065 
   6                                     rs17875388   29695769    G  0.01697   0.0223    A        1.475       0.2246       0.7566 
   6                                     rs55672647   29695808    G  0.07431  0.06645    A       0.9519       0.3292        1.128 
   6                                     rs62391802   29695921    A   0.0106  0.01116    C      0.02905       0.8647       0.9494 
   6                                      rs2272874   29696245    G   0.1513   0.1468    A       0.1558        0.693        1.036 
   6                                      rs1633107   29697473    C   0.1697   0.1699    G    0.0004605       0.9829       0.9982 
   6                                      rs2735058   29697693    A   0.1422    0.148    G       0.2615       0.6091       0.9545 
   6                              Chr6:29698661:G:A   29698661    G   0.2807    0.264    A        1.407       0.2355        1.088 
   6                                      rs1611350   29698821    G   0.2216   0.2319    A        0.601       0.4382       0.9432 
   6                                      rs2523399   29700079    G   0.3722   0.3676    A      0.09331         0.76         1.02 
   6                                      rs1610601   29700183    A   0.1596   0.1608    C      0.01047       0.9185       0.9912 
   6                                      rs2735054   29700615    G   0.3729   0.3689    A      0.06716       0.7955        1.017 
   6                                      rs9258201   29701023    A  0.04565  0.04089    G       0.5507        0.458        1.122 
   6                              Chr6:29701800:C:T   29701800    A   0.1379   0.1284    G        0.785       0.3756        1.086 
   6                                      rs1610602   29702061    A   0.2142   0.2203    C       0.2162       0.6419        0.965 
   6                                      rs2523395   29702510    A   0.4899   0.5042    G       0.8173        0.366       0.9445 
   6                                      rs2394159   29702679    G   0.4793   0.4884    A       0.3295       0.5659       0.9644 
   6                                      rs2248927   29702709    A   0.3726   0.3676    G       0.1098       0.7404        1.022 
   6                                      rs9258206   29704237    A  0.02813  0.02556    G       0.2556       0.6132        1.104 
   6                                      rs1736915   29704316    A   0.2147   0.2207    G       0.2112       0.6458       0.9655 
   6                                      rs1736913   29704400    A   0.3499   0.3355    G       0.9317       0.3344        1.066 
   6                                      rs2517942   29705507    A   0.3722   0.3678    G      0.08465       0.7711        1.019 
   6                                      rs1736911   29705772    A   0.1178   0.1113    G       0.4257       0.5141        1.067 
   6                                       rs929159   29706889    G    0.215   0.2207    A       0.1953       0.6586       0.9668 
   6                                       rs929158   29706900    A    0.215   0.2207    G       0.1953       0.6586       0.9668 
   6                                      rs1633096   29707267    A   0.2134   0.2183    C       0.1462       0.7022       0.9711 
   6                                     rs28721574   29709714    G  0.05117  0.06186    A        2.133       0.1441       0.8179 
   6                                       rs885943   29709812    A   0.2147   0.2204    G       0.1943       0.6594       0.9668 
   6                                      rs9391659   29711084    A        0        0    G           NA           NA           NA 
   6                                      rs1610615   29711334    A        0        0    G           NA           NA           NA 
   6                                      rs1737086   29714413    A   0.4926   0.4949    C      0.02149       0.8835       0.9908 
   6                                     rs12665401   29717380    G   0.2909    0.293    A      0.02251       0.8807       0.9896 
   6                                      rs1737083   29717811    A   0.3743   0.3737    G     0.001645       0.9676        1.003 
   6                                       rs909728   29719561    A   0.3738   0.3741    G    0.0002984       0.9862       0.9989 
   6                              chr6_29720726_A_G   29720726    G        0        0    A           NA           NA           NA 
   6                              chr6_29720961_C_G   29720961    G   0.3443    0.355    C       0.5028       0.4783       0.9541 
   6                         chr6_29721406_INDEL_TT   29721406    D  0.01125  0.01692    I        2.203       0.1378       0.6611 
   6                                     rs79175891   29721628    A   0.1196   0.1151    C       0.1888        0.664        1.044 
   6                              chr6_29723674_C_T   29723674    G   0.3446   0.3541    A       0.3943       0.5301       0.9593 
   6                                      rs1633070   29724147    A   0.1601   0.1498    G        0.825       0.3637        1.082 
   6                                     rs75791723   29724528    A        0        0    G           NA           NA           NA 
   6                                      rs1737078   29724939    A   0.4984   0.4972    C      0.00581       0.9392        1.005 
   6                                     rs76846660   29725269    A        0        0    G           NA           NA           NA 
   6                                      rs1737076   29725321    G   0.4984   0.4977    A     0.002171       0.9628        1.003 
   6                                      rs1633063   29726046    A   0.1622   0.1645    G      0.03721        0.847       0.9837 
   6                                      rs1610628   29728209    C   0.1571   0.1473    A       0.7575       0.3841        1.079 
   6                              Chr6:29728259:G:A   29728259    G   0.1578   0.1482    A       0.7117       0.3989        1.077 
   6                                      rs9258273   29729350    G  0.04295  0.04571    A       0.1797       0.6716       0.9368 
   6                                      rs1610729   29729924    C   0.1606   0.1622    G       0.0175       0.8948       0.9887 
   6                              Chr6:29730128:G:A   29730128    A   0.3378   0.3353    G      0.02599       0.8719        1.011 
   6                                      rs9500976   29730390    G  0.05779  0.05581    A      0.07362       0.7861        1.038 
   6                                      rs9258275   29730504    G   0.3448   0.3559    A       0.5434        0.461       0.9524 
   6                                      rs1626392   29732244    A   0.1782   0.1794    G      0.01008         0.92       0.9918 
   6                                      rs2246856   29732775    G   0.1241   0.1052    C        3.535      0.06009        1.205 
   6                                      rs1633041   29733223    A   0.2662   0.2579    G       0.3559       0.5508        1.044 
   6                                     rs11756053   29733678    G  0.04136  0.03581    A        0.836       0.3605        1.161 
   6                                      rs9258285   29734006    C   0.1442   0.1326    A        1.149       0.2838        1.103 
   6                                      rs2735046   29734098    A   0.4223   0.4382    G        1.002       0.3168       0.9373 
   6                                      rs1737051   29734184    G    0.265   0.2561    A       0.4032       0.5254        1.047 
   6                                     rs12660712   29734634    A  0.03454  0.04368    C        2.216       0.1365       0.7832 
   6                                      rs1612392   29735134    A   0.2751   0.2585    G         1.37       0.2418        1.089 
   6                                      rs2844844   29735533    G   0.3694     0.37    A      0.00172       0.9669       0.9973 
   6                                      rs9258294   29735659    A  0.07529   0.0632    G        2.294       0.1299        1.207 
   6                             corect_rs114526911   29735693    A   0.2688   0.2644    G       0.1004       0.7514        1.023 
   6                                      rs1737045   29735779    G   0.2662   0.2579    A       0.3559       0.5508        1.044 
   6                                      rs1737043   29736047    A   0.2688   0.2651    G      0.06942       0.7922        1.019 
   6                                      rs1737042   29736152    G   0.3132   0.2937    A        1.792       0.1807        1.097 
   6                                      rs1737041   29736229    A   0.2662   0.2579    C       0.3559       0.5508        1.044 
   6                                      rs1737037   29736792    A   0.2662   0.2581    G       0.3378       0.5611        1.043 
   6                                     rs17185015   29736925    A  0.01007 0.008364    G       0.3237       0.5694        1.207 
   6                                      rs1737036   29736995    G   0.3066   0.2937    A       0.7971        0.372        1.063 
   6                                      rs1737032   29737222    C   0.2646   0.2572    A       0.2854       0.5932        1.039 
   6                                      rs1737031   29737481    A   0.3076    0.294    G       0.8752       0.3495        1.067 
   6                                     rs72661134   29737594    A        0        0    G           NA           NA           NA 
   6                                      rs1610726   29738665    G   0.3087   0.2954    C       0.8395       0.3595        1.065 
   6                                       rs885940   29739057    A   0.2655   0.2586    G       0.2422       0.6227        1.036 
   6                                       rs885939   29739272    G    0.267   0.2595    A       0.2875       0.5918        1.039 
   6                                      rs9368611   29739817    C        0        0    A           NA           NA           NA 
   6                                      rs1610637   29739906    C   0.2716   0.2607    A       0.6018       0.4379        1.057 
   6                                      rs1615962   29745726    A   0.2665   0.2598    G        0.228        0.633        1.035 
   6                                      rs1633030   29745794    G   0.3086   0.2956    A       0.8014       0.3707        1.063 
   6                                      rs4711198   29745865    G 0.0005313 0.0009328    C        0.217       0.6414       0.5694 
   6                                      rs1633028   29746367    C   0.3074   0.2949    A        0.754       0.3852        1.062 
   6                                      rs1633023   29746794    G   0.2667   0.2598    A         0.25       0.6171        1.036 
   6                                      rs2735042   29747373    G   0.3089   0.2972    A       0.6521       0.4193        1.057 
   6                              chr6_29753804_A_G   29753804    G  0.03181  0.04136    A        2.576       0.1085       0.7617 
   6                              chr6_29754016_C_T   29754016    A   0.2676     0.26    G       0.2948       0.5871         1.04 
   6                                      rs2743939   29756529    C  0.08961  0.07528    A        2.742      0.09772        1.209 
   6                                      rs3778612   29758501    A        0        0    C           NA           NA           NA 
   6                                      rs3778614   29758704    G  0.04634  0.05733    A        2.422       0.1197       0.7989 
   6                              chr6_29759222_A_G   29759222    A 0.009554  0.01443    G        1.989       0.1584       0.6587 
   6                              Chr6:29759885:G:A   29759885    A   0.2665     0.26    G       0.2179       0.6407        1.034 
   6                                     exm2274137   29760462    G  0.03209  0.04104    A        2.258        0.133       0.7745 
   6                                     rs77720030   29761253    A   0.0409  0.04962    G         1.73       0.1885       0.8168 
   6                                      rs1610647   29762068    G   0.3602   0.3631    A      0.03738       0.8467       0.9874 
   6                                      rs1633011   29762693    A   0.2667     0.26    G       0.2312       0.6306        1.035 
   6                                     rs11758019   29764082    A  0.04367  0.03648    G        1.333       0.2483        1.206 
   6                                      rs1633005   29764472    A   0.1214    0.125    G       0.1191         0.73       0.9674 
   6                                      rs2523414   29765087    G  0.08802  0.09572    A        0.714       0.3981       0.9117 
   6                                      rs1629068   29765291    G   0.2667   0.2598    A         0.25       0.6171        1.036 
   6                                      rs9258437   29767611    A  0.02813  0.02788    G     0.002318       0.9616        1.009 
   6                              chr6_29769246_A_G   29769246    A  0.02878  0.03749    G        2.341        0.126       0.7609 
   6                                      rs1610657   29771066    G   0.3686   0.3647    A      0.06441       0.7997        1.017 
   6                                      rs1611192   29771879    G   0.1901   0.1945    A       0.1247        0.724       0.9721 
   6                                     rs75187705   29773640    A  0.06688   0.0707    G       0.2282       0.6329       0.9421 
   6                                      rs9258447   29773852    A  0.08961   0.0934    G       0.1738       0.6767       0.9554 
   6                                      rs1736976   29773999    G    0.342   0.3408    A     0.007145       0.9326        1.006 
   6                                     rs11751820   29774187    A  0.06098   0.0618    G      0.01194        0.913       0.9857 
   6                                      rs1736975   29774989    A   0.2667   0.2605    T       0.2014       0.6536        1.033 
   6                              chr6_29775077_C_T   29775077    G  0.03181  0.04136    A        2.576       0.1085       0.7617 
   6                                      rs1736973   29775346    G   0.2667   0.2598    A         0.25       0.6171        1.036 
   6                                      rs1736972   29776152    C   0.2667     0.26    A       0.2327       0.6295        1.035 
   6                                      rs1632976   29776239    G   0.2486   0.2559    A       0.2721        0.602       0.9622 
   6                                      rs1736971   29776322    A   0.2655   0.2591    C       0.2088       0.6477        1.033 
   6                                      rs1632973   29777171    A   0.2647   0.2582    G       0.2216       0.6378        1.035 
   6                                      rs1736966   29777394    G    0.267    0.261    A       0.1867       0.6657        1.031 
   6                                      rs9380141   29777676    G   0.2151   0.2578    A        9.751     0.001792        0.789 
   6                                      rs1736964   29777892    A   0.2682   0.2578    G       0.5596       0.4544        1.055 
   6                                      rs1736963   29777983    A   0.2731   0.2617    G       0.6582       0.4172         1.06 
   6                                      rs9357086   29778029    C   0.1663    0.182    G        1.702       0.1921       0.8967 
   6                                      rs1610697   29778419    G   0.2667   0.2598    A         0.25       0.6171        1.036 
   6                                      rs1610699   29778987    C   0.2965   0.2987    A      0.02338       0.8785       0.9894 
   6                                     rs17178889   29778991    A  0.01909  0.02649    G        2.445       0.1179       0.7152 
   6                                      rs3926748   29780332    A  0.08961   0.0934    G       0.1738       0.6767       0.9554 
   6                              chr6_29781049_G_T   29781049    A   0.3913   0.3833    C       0.2743       0.6004        1.035 
   6                              chr6_29781684_C_T   29781684    A  0.01067  0.01703    G          2.9      0.08861       0.6227 
   6                                     rs56339890   29782742    A  0.03712  0.02974    G        1.704       0.1917        1.258 
   6                                      rs1111673   29783529    A   0.2659   0.2598    G       0.1972        0.657        1.032 
   6                                      rs9258471   29784556    A  0.05091  0.04673    C       0.3765       0.5395        1.094 
   6                                      rs2517936   29785042    C  0.06944   0.0702    G     0.008698       0.9257       0.9884 
   6                                 OncoSet1620173   29785149    C   0.2673    0.258    A       0.4463       0.5041        1.049 
   6                                      rs1619379   29785235    A   0.4097   0.4139    G      0.07314       0.7868       0.9828 
   6                                      rs2735028   29785538    A    0.333   0.3423    G       0.3922       0.5311       0.9591 
   6                                      rs1736950   29786005    A   0.2826    0.276    G       0.2145       0.6433        1.033 
   6                                      rs2394177   29787369    G   0.1098   0.1083    A      0.02223       0.8815        1.015 
   6                                      rs1610675   29788606    A   0.2842    0.278    G       0.1918       0.6614        1.031 
   6                                      rs1610677   29789171    G   0.4703   0.4567    A       0.7475       0.3873        1.056 
   6                                      rs1736939   29793385    A   0.3601   0.3502    G       0.4251       0.5144        1.044 
   6                                      rs1736938   29793590    G   0.4682   0.4531    A        0.925       0.3362        1.063 
   6                                      rs1632949   29793724    G   0.3606   0.3499    A       0.5003       0.4793        1.048 
   6                                      rs2249863   29794906    C   0.4703   0.4563    A       0.7953       0.3725        1.058 
   6                                     rs17875394   29795179    A 0.001603 0.001394    G      0.02924       0.8642         1.15 
   6                                      rs1233333   29795421    A    0.473   0.4598    G        0.696       0.4041        1.055 
   6                                     rs55916353   29796523    G        0        0    A           NA           NA           NA 
   6                                      rs1736923   29796838    G   0.4691   0.4634    A        0.127       0.7215        1.023 
   6                                      rs1632933   29797933    A   0.4686   0.4547    G       0.7745       0.3788        1.057 
   6                                      rs1736912   29797951    G    0.475   0.4579    A        1.143        0.285        1.071 
   6                                      rs9258506   29799992    A  0.03499   0.0381    G       0.2752       0.5998       0.9154 
   6                              Chr6:29800677:G:A   29800677    A  0.08448  0.07223    G        2.096       0.1477        1.185 
   6                                     rs11753296   29801110    A   0.1628   0.1752    G          1.1       0.2943       0.9154 
   6                              chr6_29802532_C_G   29802532    G   0.1262   0.1307    C       0.1819       0.6697       0.9606 
   6                                      rs2735020   29802985    A    0.102   0.1048    C      0.08635       0.7689         0.97 
   6                                      rs9404952   29804165    A   0.4305   0.4567    G        2.798      0.09437       0.8991 
   6                                      rs2523781   29806274    A   0.1039   0.1055    G      0.02607       0.8717       0.9835 
   6                                       rs407238   29806901    G   0.3001   0.2896    C       0.5284       0.4673        1.052 
   6                                      rs2743937   29807923    G   0.2694   0.2844    A        1.133       0.2871       0.9276 
   6                                      rs2735005   29808464    A    0.345   0.3534    G       0.3109       0.5771       0.9637 
   6                                      rs2523776   29809194    C    0.106   0.1089    A       0.0876       0.7672       0.9703 
   6                              Chr6:29809290:C:T   29809290    A   0.2686   0.2844    G        1.254       0.2629        0.924 
   6                                      rs1611133   29809382    A   0.1941   0.1882    G       0.2238       0.6362        1.039 
   6                                      rs2523769   29811022    C   0.3454   0.3575    A        0.644       0.4223       0.9482 
   6                                      rs9258554   29812559    G  0.02545  0.02512    A     0.004561       0.9462        1.014 
   6                                     rs62392493   29812958    A  0.07582  0.07063    G       0.3998       0.5272         1.08 
   6                                      rs2517879   29812974    A   0.2909   0.2879    G      0.04289       0.8359        1.015 
   6                                     rs13216671   29814513    G 0.006893 0.008467    C       0.3228       0.5699       0.8128 
   6                              chr6_29815638_C_T   29815638    G        0        0    A           NA           NA           NA 
   6                                      rs3115629   29815713    G   0.1021  0.09673    A       0.3074       0.5793        1.062 
   6                                      rs2394185   29816371    C  0.07059  0.07481    A       0.2648       0.6068       0.9393 
   6                              chr6_29816421_A_G   29816421    G   0.1521   0.1469    A       0.2137       0.6439        1.042 
   6                                      rs9380146   29817244    A   0.1257    0.131    G       0.2596       0.6104       0.9531 
   6                              Chr6:29818004:C:T   29818004    A  0.06088  0.06607    G       0.4485       0.5031       0.9164 
   6                              Chr6:29818123:G:A   29818123    A   0.3558   0.3596    G      0.06199       0.8034       0.9837 
   6                                      rs2734986   29818568    G   0.1066   0.1058    A     0.006713       0.9347        1.008 
   6                                      rs2734985   29818662    G   0.2019   0.1975    A       0.1233       0.7255        1.028 
   6                              Chr6:29818716:A:G   29818716    G   0.2028   0.1993    A      0.07278       0.7873        1.021 
   6                              Chr6:29818806:T:C   29818806    G  0.04242  0.03442    A        1.752       0.1857        1.243 
   6                                      rs2523759   29819093    G   0.2049   0.2023    A      0.04052       0.8405        1.016 
   6                                      rs2508052   29820002    A   0.1034   0.1055    C      0.04806       0.8265       0.9776 
   6                                      rs9258608   29820182    G   0.1223   0.1218    A     0.002692       0.9586        1.005 
   6                                      rs3115627   29820278    G   0.3568   0.3596    A      0.03344       0.8549        0.988 
   6                                      rs3128910   29820670    G    0.216   0.2075    A       0.4186       0.5176        1.052 
   6                                      rs2523756   29820717    G   0.4274   0.4238    A      0.05234        0.819        1.015 
   6                                      rs2734984   29820831    G   0.2051   0.2026    A      0.03864       0.8442        1.016 
   6                                      rs2517866   29821032    A   0.1095   0.1117    G      0.05273       0.8184       0.9771 
   6                                      rs9258631   29821293    C  0.08696  0.09247    A       0.3737        0.541       0.9347 
   6                                     rs17179234   29821340    A  0.09703  0.09572    C      0.01969       0.8884        1.015 
   6                                      rs2734980   29821896    A   0.2047   0.2026    G       0.0264       0.8709        1.013 
   6                                      rs2517862   29821937    A   0.1087   0.1092    G     0.002641        0.959       0.9948 
   6                                      rs2517861   29821982    A   0.2033   0.2051    G      0.02013       0.8872       0.9889 
   6                                 OncoSet3115626   29822061    G   0.1773    0.164    A        1.248        0.264        1.098 
   6                                      rs9258644   29822082    T   0.2049   0.2026    A      0.03223       0.8575        1.014 
   6                                      rs2975034   29822139    A   0.2667   0.2793    G       0.7998       0.3711       0.9386 
   6                                     rs77003338   29822200    A  0.09628  0.09786    C      0.02799       0.8671       0.9821 
   6                                      rs2975033   29822261    A   0.2667   0.2799    G       0.8727       0.3502       0.9359 
   6                                     rs58005484   29822432    A   0.1903   0.1865    G      0.09684       0.7557        1.025 
   6                                      rs2428510   29823027    A   0.4274   0.4242    G      0.04139       0.8388        1.013 
   6                                      rs2517855   29823164    A   0.1088   0.1093    G     0.002494       0.9602        0.995 
   6                                      rs2844826   29823319    G   0.4271   0.4242    A       0.0355       0.8505        1.012 
   6                                      rs2517840   29826092    A   0.2639   0.2786    G        1.101       0.2941       0.9281 
   6                                     rs17185692   29828316    A   0.0965  0.09349    G       0.1061       0.7446        1.036 
   6                                      rs2523822   29828660    G   0.2672   0.2795    A       0.7648       0.3818       0.9399 
   6                                      rs2517830   29829566    C  0.05587  0.07522    A        5.816      0.01588       0.7275 
   6                                      rs3891492   29831052    A   0.3187   0.3149    C      0.06635       0.7967        1.018 
   6                                      rs1611737   29831571    G   0.4278   0.4242    C      0.05403       0.8162        1.015 
   6                                      rs2524035   29832332    A     0.14   0.1475    G       0.4571        0.499       0.9408 
   6                                     rs34832458   29832992    I   0.3468    0.335    D       0.6157       0.4327        1.054 
   6                                      rs2734974   29833779    G    0.161   0.1676    A        0.319       0.5722       0.9529 
   6                                      rs2517826   29834041    A   0.1633   0.1687    G       0.2098       0.6469       0.9618 
   6                                      rs2734970   29834472    A   0.1095   0.1096    G    0.0001017        0.992        0.999 
   6                                      rs3873265   29838009    A   0.2189   0.2226    G      0.07848       0.7794       0.9789 
   6                                     rs72838606   29838335    G    0.134   0.1261    A       0.5647       0.4524        1.073 
   6                                      rs3094654   29839816    A   0.3543   0.3495    G      0.09991       0.7519        1.021 
   6                                      rs1611646   29840146    G   0.1925   0.1719    A        2.854      0.09117        1.148 
   6                                     rs62391721   29841611    A  0.07135  0.06788    G       0.1851        0.667        1.055 
   6                              chr6_29849380_C_T   29849380    A        0        0    G           NA           NA           NA 
   6                              chr6_29849619_G_T   29849619    A   0.1929   0.1716    C        3.042      0.08113        1.153 
   6                              chr6_29849838_G_T   29849838    C        0        0    A           NA           NA           NA 
   6                                      rs4713254   29850007    A  0.00106 0.001859    G       0.4317       0.5111       0.5701 
   6                              chr6_29853346_A_G   29853346    A        0        0    G           NA           NA           NA 
   6                              chr6_29884280_G_T   29884280    A        0        0    C           NA           NA           NA 
   6                                      rs2517776   29893922    T        0        0    A           NA           NA           NA 
   6                              chr6_29896636_C_T   29896636    A        0        0    G           NA           NA           NA 
   6                              chr6_29899677_A_G   29899677    A   0.1469   0.1586    G        1.067       0.3017       0.9133 
   6                                      rs2860580   29906691    A   0.3858   0.3708    G       0.9536       0.3288        1.066 
   6                                      rs1632886   29909219    G 0.003254 0.0009588    A        2.538       0.1112        3.402 
   6                              Chr6:29910721:-:C   29910721    D        0        0    I           NA           NA           NA 
   6                                      rs2735112   29911419    A   0.3786   0.3716    G       0.2097        0.647         1.03 
   6                                      rs2571382   29913727    A   0.1557   0.1419    G        1.508       0.2194        1.115 
   6                                      rs9260232   29914909    G   0.1055   0.1127    A       0.5339        0.465       0.9283 
   6                                      rs2735097   29915301    A   0.2869   0.3215    C        5.692      0.01705       0.8488 
   6                                     rs34095738   29915791    G   0.1348   0.1288    A       0.3144        0.575        1.054 
   6                              chr6_29916260_C_G   29916260    C  0.00106 0.001859    G       0.4317       0.5111       0.5701 
   6                                     rs72845126   29916287    A   0.1445   0.1404    C       0.1404       0.7079        1.034 
   6                                     rs62390518   29916351    A  0.07311  0.06782    G       0.4269       0.5135        1.084 
   6                                      rs9260306   29916764    A    0.122   0.1112    G        1.139       0.2859        1.111 
   6                                      rs1632878   29918059    A   0.1088   0.1067    G      0.04608         0.83        1.022 
   6                                      rs9260410   29918934    G    0.122   0.1113    A        1.116       0.2908        1.109 
   6                                      rs9260411   29918976    G   0.1187   0.1082    A        1.089       0.2968         1.11 
   6                                      rs9260502   29920755    A   0.1184   0.1066    T        1.395       0.2375        1.126 
   6                                     rs16896742   29922740    G   0.3136   0.3669    A        12.55    0.0003966       0.7882 
   6                                      rs9260624   29923180    A   0.1201   0.1085    G        1.332       0.2484        1.122 
   6                                     rs62392214   29923489    A  0.07401  0.06788    T       0.5714       0.4497        1.098 
   6                                      rs6907082   29924482    G  0.05198  0.06321    A         2.29       0.1302       0.8127 
   6                                     rs12665039   29924779    G  0.02068  0.03299    A        5.751      0.01648       0.6189 
   6                             corect_rs144567820   29925268    A        0        0    C           NA           NA           NA 
   6                                      rs2735085   29927095    A   0.2542   0.2514    G      0.04327       0.8352        1.015 
   6                                       rs441808   29928137    A   0.4633   0.4512    G        0.591        0.442         1.05 
   6                                      rs6931952   29928574    A  0.09052  0.08722    C       0.1349       0.7134        1.042 
   6                                      rs2428521   29928649    A   0.5053   0.4865    C        1.418       0.2338        1.078 
   6                                      rs2517692   29928826    A   0.4883   0.5037    G       0.9514       0.3294       0.9403 
   6                                      rs2523935   29928838    A   0.2423   0.2635    G        2.379        0.123        0.894 
   6                                     rs17186356   29928881    A  0.04189  0.03492    G        1.329       0.2489        1.208 
   6                                      rs2517689   29929253    G   0.5053   0.4865    A        1.418       0.2338        1.078 
   6                                      rs9260707   29929536    A  0.04565  0.04151    G       0.4129       0.5205        1.104 
   6                              chr6_29930016_A_G   29930016    A  0.04613  0.05344    G         1.13       0.2878       0.8566 
   6                              chr6_29931066_C_T   29931066    A        0        0    G           NA           NA           NA 
   6                              chr6_29931663_C_T   29931663    G        0        0    A           NA           NA           NA 
   6                                      rs9260722   29931798    A   0.1229   0.1106    G        1.456       0.2276        1.126 
   6                                      rs9260734   29932666    A   0.1753   0.1828    G        0.378       0.5387       0.9506 
   6                              chr6_29933225_C_T   29933225    A   0.3568   0.3332    G        2.455       0.1172         1.11 
   6                                      rs6457109   29933261    G   0.1559   0.1599    A       0.1188       0.7303       0.9706 
   6                              chr6_29933439_C_T   29933439    G   0.4523   0.4735    A        1.812       0.1782       0.9183 
   6                                      rs9260742   29933549    A  0.09703  0.09209    C       0.2865       0.5925        1.059 
   6                                      rs6457110   29933881    T   0.3733   0.4009    A         3.23      0.07232       0.8899 
   6                                      rs6914900   29934170    C   0.2402   0.2616    A         2.45       0.1175       0.8922 
   6                                      rs3893464   29935250    A   0.4878    0.474    G       0.7722       0.3795        1.057 
   6                                      rs9260759   29935372    A    0.131   0.1357    G       0.1938       0.6598       0.9599 
   6                                      rs4391295   29935590    A   0.2763   0.2972    G        2.133       0.1441       0.9027 
   6                                     rs56402621   29935721    A  0.03712  0.02974    G        1.704       0.1917        1.258 
   6                                      rs4248140   29935798    G   0.3176   0.3302    A       0.7312       0.3925        0.944 
   6                              chr6_29936621_A_G   29936621    G   0.2946    0.281    A       0.8877       0.3461        1.068 
   6                                      rs2517673   29937242    A   0.1596   0.1629    G      0.08242        0.774       0.9756 
   6                                     rs79358675   29937795    A   0.4963   0.4734    G        2.098       0.1475        1.096 
   6                                      rs2256543   29937833    A   0.3928   0.3688    G        2.443        0.118        1.107 
   6                                 OncoSet3202637   29937896    G   0.2646   0.2512    A       0.9451        0.331        1.073 
   6                                      rs2517671   29937977    G   0.4054   0.3793    A        2.848       0.0915        1.116 
   6                                      rs2523971   29938258    A   0.2147   0.2084    C       0.2444        0.621        1.039 
   6                                      rs2571377   29938571    A   0.2534   0.2378    C        1.323         0.25        1.088 
   6                                      rs2517669   29938716    G   0.2479    0.239    A       0.4285       0.5127        1.049 
   6                                      rs2523966   29939240    G   0.3562   0.3338    A        2.214       0.1368        1.104 
   6                                      rs2523965   29939248    C   0.2551   0.2443    A       0.6144       0.4331        1.059 
   6                                      rs2523964   29939294    A   0.2548   0.2404    G        1.108       0.2926         1.08 
   6                                      rs2523962   29939544    A   0.2537   0.2398    G        1.053       0.3047        1.078 
   6                                      rs9260794   29939677    A   0.1903   0.1828    T       0.3736        0.541        1.051 
   6                                      rs2523960   29939952    G   0.2626   0.2418    A         2.26       0.1327        1.117 
   6                                      rs2844805   29940679    A   0.2736   0.2652    G       0.3564       0.5505        1.044 
   6                                 OncoSet2523946   29941943    A   0.4772   0.5065    G        3.461      0.06283       0.8892 
   6                                      rs2844804   29942126    C   0.4788   0.5061    A        2.989      0.08383       0.8966 
   6                         chr6_29942190_GT_INDEL   29942190    I   0.1815   0.1733    D       0.4635        0.496        1.058 
   6                                      rs2232238   29942857    G   0.2404   0.2456    A       0.1449       0.7035       0.9724 
   6                                      rs2735076   29943490    A   0.3028   0.3032    G    0.0009311       0.9757       0.9979 
   6                                      rs2394250   29943656    A    0.377   0.3967    C        1.652       0.1987       0.9201 
   6                                      rs3823363   29943715    G   0.4441   0.4623    A        1.337       0.2476       0.9293 
   6                                      rs2893999   29943832    G   0.0737  0.06784    A       0.5256       0.4684        1.093 
   6                                      rs3823376   29944184    G   0.4581   0.4678    A       0.3833       0.5358       0.9615 
   6                                      rs2571375   29945270    G   0.1267   0.1269    A    0.0001667       0.9897       0.9988 
   6                                      rs2246198   29945602    A   0.2222   0.2205    G      0.01682       0.8968         1.01 
   6                              chr6_29945949_A_G   29945949    A  0.04772   0.0414    G       0.9482       0.3302         1.16 
   6                                      rs9260918   29948751    A   0.1691   0.1478    G        3.455      0.06305        1.174 
   6                                       rs401618   29950210    G   0.2169   0.2142    A      0.04359       0.8346        1.016 
   6                                      rs2735067   29951106    G   0.2166   0.2138    A      0.04685       0.8286        1.017 
   6                                      rs2735066   29951729    G   0.2147   0.2127    A      0.02537       0.8735        1.012 
   6                                     rs11755961   29953099    A  0.06741   0.0855    G        4.623      0.03154       0.7731 
   6                                     rs74917974   29956650    A  0.06734  0.08535    C        4.587      0.03222       0.7737 
   6                                      rs9260937   29958526    T  0.07537  0.06626    A        1.266       0.2606        1.149 
   6                                      rs9260990   29962584    G        0        0    A           NA           NA           NA 
   6                                     rs12210359   29966896    A  0.06794  0.08326    G         3.35      0.06722       0.8026 
   6                                       rs356967   29973910    A   0.2174   0.2138    G      0.07864       0.7791        1.022 
   6                                       rs356968   29975047    A   0.2168   0.2128    C      0.09687       0.7556        1.024 
   6                                      rs9261127   29979389    G        0        0    A           NA           NA           NA 
   6                                       rs356971   29979797    C   0.1093   0.1105    A      0.01341       0.9078       0.9884 
   6                                      rs3121597   29980676    A    0.075  0.06869    G       0.5988        0.439        1.099 
   6                                      rs6457126   29983039    G   0.4952   0.4991    A      0.05949       0.8073       0.9847 
   6                                       rs356954   29983538    G   0.2179    0.214    A      0.09347       0.7598        1.024 
   6                                      rs4711206   29987184    A   0.2264   0.2535    G        4.031      0.04468       0.8619 
   6                                      rs3129012   29988642    A   0.1066   0.1101    G       0.1314        0.717       0.9639 
   6                                       rs259926   29991867    A   0.1088   0.1126    G       0.1431       0.7052       0.9626 
   6                                      rs9261189   30000280    A   0.1426   0.1521    G       0.7079       0.4002       0.9277 
   6                                     rs16896923   30000687    G  0.07317  0.06784    A       0.4362        0.509        1.085 
   6                              chr6_30000973_G_T   30000973    C  0.06734  0.08624    A        4.999      0.02537        0.765 
   6                                       rs259929   30002052    G   0.2153   0.2107    A       0.1254       0.7233        1.028 
   6                              chr6_30002335_A_G   30002335    A   0.1416   0.1558    G        1.606        0.205       0.8935 
   6                                       rs166327   30002881    G   0.4014   0.4038    A      0.02471       0.8751       0.9899 
   6                                       rs259935   30007051    A    0.259   0.2512    G       0.3267       0.5676        1.042 
   6                                       rs259938   30008003    C   0.2569     0.25    G       0.2527       0.6152        1.037 
   6                                       rs259939   30011581    G   0.2566   0.2498    A       0.2502       0.6169        1.037 
   6                                     rs11965452   30011802    A  0.05143  0.06227    C        2.188       0.1391       0.8165 
   6                                       rs259940   30011934    G   0.2155   0.2112    A       0.1126       0.7373        1.026 
   6                                     rs78772196   30014705    A  0.09703  0.08736    C        1.127       0.2885        1.123 
   6                              chr6_30016810_A_T   30016810    A   0.1267   0.1283    T      0.02113       0.8844       0.9863 
   6                      chr6_30021977_GTCCT_INDEL   30021977    I        0        0    D           NA           NA           NA 
   6                  chr6_30021980_CTGGCTCTG_INDEL   30021980    I        0        0    D           NA           NA           NA 
   6                                      rs9366752   30024677    A   0.2105   0.2398    G        4.924      0.02648       0.8453 
   6                                       rs259919   30025503    A   0.2306   0.2254    G        0.159       0.6901         1.03 
   6                                     rs16896944   30026146    G  0.08059  0.06738    A        2.576       0.1085        1.213 
   6                                 OncoSet1150742   30028831    G   0.2174   0.2133    A       0.1001       0.7517        1.025 
   6                                     rs16896958   30029259    C 0.005832 0.008829    G        1.224       0.2686       0.6586 
   6                                      rs9261275   30030928    A   0.1262   0.1284    G      0.04293       0.8359       0.9806 
   6                                      rs1150739   30031345    G   0.3858   0.3796    A       0.1588       0.6902        1.026 
   6                                         rs8321   30032522    C  0.04136  0.03764    A       0.3673       0.5445        1.103 
   6                                     rs28697040   30033759    A        0        0    G           NA           NA           NA 
   6                                      rs3807031   30033884    A   0.1416   0.1557    C        1.575       0.2095       0.8945 
   6                                      rs1051133   30037908    T  0.08802     0.08    A       0.8415        0.359         1.11 
   6                                      rs2021163   30038383    C  0.03712   0.0507    G        4.373      0.03652       0.7218 
   6                              chr6_30038647_C_T   30038647    G  0.04401  0.04186    A        0.113       0.7368        1.054 
   6                                     rs11753382   30039364    A  0.06963  0.09346    C         7.13     0.007582       0.7259 
   6                                     rs77966269   30040397    A  0.02651  0.02695    G     0.007494        0.931       0.9832 
   6                                      rs2074479   30041009    G   0.1426   0.1515    A       0.6276       0.4282       0.9318 
   6                                      rs9261301   30041559    G   0.4427   0.4336    A       0.3446       0.5572        1.038 
   6                                      rs1245369   30041708    G   0.1071  0.09682    A        1.152       0.2831        1.119 
   6                              chr6_30042861_C_G   30042861    C  0.06741   0.0855    G        4.623      0.03154       0.7731 
   6                              chr6_30044827_C_T   30044827    A   0.2232   0.2186    G       0.1246       0.7241        1.027 
   6                              chr6_30044986_C_T   30044986    A   0.1416   0.1552    G        1.475       0.2246       0.8977 
   6                                      rs1150735   30045199    A   0.3217    0.311    G       0.5286       0.4672        1.051 
   6                                     rs17187735   30045397    G  0.04401  0.05116    A        1.129       0.2879       0.8537 
   6                                      rs2394734   30046246    A   0.2487   0.2481    G     0.001531       0.9688        1.003 
   6                                      rs7382061   30047965    A   0.3477   0.3693    G        2.042        0.153       0.9102 
   6                              chr6_30053621_G_T   30053621    A        0        0    C           NA           NA           NA 
   6                              chr6_30055813_A_T   30055813    A  0.01486   0.0121    T       0.5777       0.4472        1.231 
   6                                      rs1264709   30056476    T   0.1119   0.1148    A      0.08406       0.7719       0.9716 
   6                              chr6_30057763_C_T   30057763    A  0.03287  0.03485    G       0.1199       0.7291       0.9413 
   6                                     rs11967911   30060952    A   0.2006   0.2047    G       0.1001       0.7517       0.9755 
   6                             corect_rs116454414   30061010    A    0.201   0.2034    G      0.03594       0.8496       0.9852 
   6                             corect_rs114262121   30061098    A   0.2762   0.2701    G       0.1937       0.6598        1.032 
   6                                      rs9261389   30061555    G   0.2762   0.2714    C         0.12       0.7291        1.025 
   6                                      rs7765810   30063496    A   0.2365   0.2516    C        1.248       0.2639       0.9212 
   6                                      rs1264705   30063674    C  0.04878  0.04507    G       0.3094        0.578        1.086 
   6                                      rs1264704   30065319    A   0.3627   0.3296    G        4.858      0.02752        1.157 
   6                                       rs916570   30066031    G   0.2672   0.2742    A       0.2445        0.621       0.9655 
   6                                      rs1264695   30067892    G   0.1959   0.2126    A        1.719       0.1898       0.9023 
   6                              chr6_30068149_C_T   30068149    G   0.2792   0.2963    A        1.429        0.232         0.92 
   6                                     rs17839989   30069121    G  0.07158   0.0618    A        1.551       0.2131         1.17 
   6                                      rs2072110   30070178    G   0.1964    0.214    A        1.895       0.1686       0.8979 
   6                                      rs2072109   30070275    G  0.07847   0.0934    C        2.837      0.09212       0.8266 
   6                                      rs2523994   30070346    C   0.1957   0.2138    A        1.991       0.1582       0.8949 
   6                                      rs2240071   30070932    C   0.1828   0.2005    G        2.017       0.1556       0.8921 
   6                                      rs1110446   30070937    A   0.1837   0.2042    G        2.701       0.1003       0.8768 
   6                                      rs1116221   30071330    A   0.1983   0.2228    G        3.614      0.05728       0.8629 
   6                              chr6_30071363_A_C   30071363    A 0.001591 0.0009302    C       0.3542       0.5518        1.711 
   6                                     rs11964542   30071760    G  0.03397  0.03485    A      0.02345       0.8783       0.9738 
   6                                      rs2844796   30072511    A   0.1813    0.198    G        1.802       0.1794       0.8974 
   6                                      rs2248289   30072721    G   0.1792    0.198    A        2.301       0.1293       0.8847 
   6                              chr6_30073195_A_C   30073195    A   0.2256   0.2337    C       0.3739       0.5409       0.9551 
   6                                      rs7767188   30073776    A   0.1501   0.1609    G       0.9035       0.3418       0.9205 
   6                                      rs2517600   30074163    A    0.189   0.1822    G        0.308       0.5789        1.046 
   6                                      rs7767857   30074198    A   0.1612   0.1687    G       0.4104       0.5218       0.9469 
   6                                     rs78026509   30074310    C   0.1189   0.1269    G       0.5899       0.4425       0.9288 
   6                                     rs28780083   30074557    G  0.09862   0.1157    A        3.052      0.08062       0.8362 
   6                                      rs2523992   30075103    C  0.08431   0.0869    A       0.0861       0.7692       0.9674 
   6                                      rs2023473   30075613    G  0.04613  0.04043    A       0.7925       0.3733        1.148 
   6                                      rs3132679   30075843    A    0.141   0.1428    G       0.0253       0.8736       0.9857 
   6                                 newrs111366118   30075903    A   0.2001   0.2172    G        1.775       0.1827       0.9016 
   6                              chr6_30076359_A_G   30076359    A   0.4857   0.4897    G      0.06603       0.7972       0.9839 
   6                                      rs3132123   30076426    G    0.141   0.1429    A      0.02926       0.8642       0.9847 
   6                                      rs2240068   30076630    A   0.4427   0.4386    C      0.06957        0.792        1.017 
   6                                      rs2517599   30076636    G  0.07953  0.07528    A       0.2552       0.6134        1.061 
   6                                      rs9261418   30076660    A   0.1789   0.1701    G       0.5409       0.4621        1.063 
   6                                     rs35775852   30078265    G 0.003181 0.004182    A        0.272        0.602       0.7599 
   6                                      rs2523989   30078275    A  0.08218  0.08922    G       0.6333       0.4262       0.9141 
   6                                      rs2523988   30079129    G  0.06961   0.0707    A       0.0183       0.8924       0.9834 
   6                                      rs4959042   30079893    G  0.01591  0.01812    A       0.2939       0.5877       0.8757 
   6                                      rs2523987   30079993    C  0.06946  0.07063    A      0.02121       0.8842       0.9822 
   6                                     rs34801993   30080204    G 0.003181 0.004647    A        0.547       0.4596       0.6836 
   6                                     rs41272571   30080207    A        0        0    C           NA           NA           NA 
   6                                      rs3734838   30080231    A   0.1173   0.1046    G        1.661       0.1974        1.138 
   6                              Chr6:30080253:C:-   30080253    D        0        0    I           NA           NA           NA 
   6                                      rs2517598   30080274    A  0.09438   0.1022    G       0.6973       0.4037       0.9152 
   6                                     rs35521684   30080280    A 0.003181 0.004182    G        0.272        0.602       0.7599 
   6                                     rs34704616   30080369    A 0.003181 0.005116    G       0.8968       0.3436       0.6206 
   6                                      rs2844793   30080496    A  0.08378  0.09201    G       0.8473       0.3573       0.9023 
   6                                     rs36063651   30080533    C 0.003181 0.004182    G        0.272        0.602       0.7599 
   6                                      exm527116   30080565    C 0.004772  0.00697    A       0.8221       0.3646       0.6831 
   6                                     rs17187910   30080582    G 0.003181 0.002788    A      0.05246       0.8188        1.141 
   6                                      rs9261425   30081108    A   0.3838   0.3964    G       0.6719       0.4124       0.9483 
   6                                      rs2517597   30081189    A  0.06946  0.07063    G      0.02121       0.8842       0.9822 
   6                                      rs2523986   30081246    A  0.06953  0.07063    G      0.01861       0.8915       0.9833 
   6                                      rs2523985   30081334    G  0.09438   0.1022    A       0.6973       0.4037       0.9152 
   6                                      rs2523984   30082003    A  0.09438   0.1022    G       0.6973       0.4037       0.9152 
   6                                      rs2523983   30082221    A  0.07423  0.07721    C       0.1272       0.7214       0.9583 
   6                                      rs2245420   30082688    C  0.09438   0.1022    G       0.6973       0.4037       0.9152 
   6                                      rs2523981   30083182    A  0.07423  0.07714    G       0.1212       0.7277       0.9593 
   6                                      rs2523978   30083708    A  0.04136  0.03628    G       0.6973       0.4037        1.146 
   6                                      rs1034327   30084313    A  0.07431  0.07793    C       0.1865       0.6659       0.9498 
   6                                      rs1015466   30085916    T  0.08165  0.08341    A      0.04088       0.8398       0.9771 
   6                              chr6_30088090_G_T   30088090    C        0        0    A           NA           NA           NA 
   6                                      rs9261438   30089280    A   0.2667    0.287    G         2.06       0.1512       0.9037 
   6                                      rs1419674   30092935    A  0.07325  0.07063    C       0.1031       0.7481         1.04 
   6                                      rs2517592   30093137    A   0.2322   0.2263    G       0.2006       0.6543        1.034 
   6                                      rs2844790   30094113    C  0.06476  0.06877    G       0.2597       0.6103       0.9375 
   6                              chr6_30094315_A_G   30094315    G    0.175   0.1961    A        2.959      0.08539       0.8694 
   6                                      rs1419672   30096772    A   0.1744   0.1942    C          2.6       0.1069       0.8767 
   6                                      rs1362104   30101656    A    0.369   0.3448    G        2.576       0.1085        1.111 
   6                                      rs1541269   30103360    A  0.06257  0.06459    G      0.06915       0.7926       0.9666 
   6                                     rs74419673   30104407    A  0.02757  0.02509    G       0.2416       0.6231        1.102 
   6                                     rs76945432   30105113    C 0.003181 0.004182    G        0.272        0.602       0.7599 
   6                                     rs28780086   30105154    G 0.006363 0.003717    A        1.427       0.2323        1.716 
   6                              chr6_30106202_A_G   30106202    A   0.1644   0.1798    G        1.683       0.1945       0.8971 
   6                              chr6_30108111_C_T   30108111    0        0        0    A           NA           NA           NA 
   6                                      rs9261487   30109207    A  0.02495  0.02394    C      0.04225       0.8371        1.043 
   6                                     rs28780087   30109773    A  0.05992  0.06645    G       0.7228       0.3952       0.8954 
   6                              chr6_30111602_A_G   30111602    G        0        0    A           NA           NA           NA 
   6                                      rs2844789   30112795    A  0.04618  0.04043    G       0.8053       0.3695        1.149 
   6                                     rs12202131   30113550    T   0.0684  0.07667    A        1.019       0.3127       0.8842 
   6                                     rs62407482   30113787    A 0.001591 0.001859    G      0.04174       0.8381       0.8555 
   6                                     rs73426382   30113878    A  0.03556   0.0378    G         0.14       0.7082       0.9387 
   6                                       rs757262   30114955    A   0.1569   0.1719    G         1.64       0.2003       0.8965 
   6                                       rs757261   30115063    A   0.1538   0.1696    G        1.857        0.173       0.8896 
   6                                       rs757260   30115204    A  0.05355  0.05762    G       0.3162       0.5739       0.9254 
   6                                 newrs115651142   30115320    A  0.01962  0.02556    C        1.593        0.207        0.763 
   6                                      rs9261520   30117224    A   0.1172   0.1079    G       0.8669       0.3518        1.097 
   6                                      rs9468692   30119890    A   0.1241   0.1269    C      0.07109       0.7898       0.9749 
   6                                     rs41272575   30119925    A 0.003181 0.007435    C        3.356      0.06695       0.4261 
   6                                      rs9468693   30120637    G   0.1278   0.1338    A       0.3227         0.57       0.9482 
   6                                     rs11760001   30121243    C  0.04613  0.04236    A       0.3374       0.5613        1.093 
   6                                     rs12210298   30121525    A  0.05514   0.0618    G       0.8069        0.369        0.886 
   6                                      rs3734840   30121605    G   0.1807   0.1751    A       0.2152       0.6427        1.039 
   6                                     rs80025116   30121821    G  0.00106 0.003717    A        2.872      0.09011       0.2845 
   6                                      exm527206   30122018    A 0.003181 0.003253    G     0.001599       0.9681        0.978 
   6                                      rs2517647   30122184    A        0        0    C           NA           NA           NA 
   6                                     rs59424499   30122433    A   0.1151   0.1032    G        1.469       0.2256         1.13 
   6                                      rs2523735   30122657    C  0.07006  0.07063    G     0.004959       0.9439       0.9913 
   6                                     rs34018127   30122978    A 0.006363 0.009294    G        1.098       0.2946       0.6826 
   6                                         rs1970   30125543    A  0.04666  0.04089    G        0.802       0.3705        1.148 
   6                                     rs17470302   30127212    G  0.02333   0.0298    A        1.611       0.2043       0.7778 
   6                                      rs1573296   30127805    G  0.04618  0.04089    A       0.6767       0.4107        1.136 
   6                                      rs2157678   30128949    A  0.04666  0.04089    C        0.802       0.3705        1.148 
   6                                     rs17194474   30131711    G  0.04091  0.04879    C        1.446       0.2291       0.8317 
   6                                      exm527315   30131787    A 0.0005319 0.000466    G     0.008773       0.9254        1.142 
   6                                      exm527322   30135009    A 0.002121 0.001394    T       0.3068       0.5796        1.522 
   6                                      exm527326   30136150    A 0.004242 0.005576    G       0.3632       0.5468       0.7597 
   6                                     rs34823152   30136302    C  0.06098  0.05483    G       0.6976       0.4036        1.119 
   6                                       rs929157   30137209    A  0.09014  0.08093    G        1.092       0.2959        1.125 
   6                                      rs2523729   30137387    A  0.05355  0.04786    G       0.6784       0.4101        1.126 
   6                                      rs2074475   30137890    G  0.01485  0.02419    A        4.511      0.03368        0.608 
   6                              chr6_30138241_G_T   30138241    A  0.01274  0.01953    C        2.882      0.08959       0.6476 
   6                              chr6_30138293_C_T   30138293    G  0.00106 0.002323    A       0.9265       0.3358       0.4558 
   6                                    indel.89578   30138293    D        0 0.0004647    I       0.8766       0.3491            0 
   6                                       rs929156   30139699    A   0.1652   0.1816    G        1.858       0.1728       0.8924 
   6                                      exm527367   30139971    G 0.0005313 0.0009302    C       0.2148       0.6431        0.571 
   6                                      rs2844787   30140913    C   0.2476   0.2602    A       0.8426       0.3586       0.9356 
   6                                      rs9380156   30141042    G   0.1612   0.1493    A        1.084       0.2977        1.095 
   6                                     rs13213365   30141204    A  0.06787  0.07302    G       0.4068       0.5236       0.9243 
   6                                      rs9261538   30143491    G  0.06257  0.05716    A       0.5242        0.469        1.101 
   6                              chr6_30147945_C_T   30147945    A 0.0005302        0    G        1.141       0.2854           NA 
   6                                     rs59795345   30152201    G  0.03552  0.03392    A      0.07717       0.7812        1.049 
   6                                      rs2106072   30153363    A  0.04189  0.03671    G       0.7167       0.3972        1.147 
   6                                      rs2517622   30155149    G  0.05308  0.04749    C       0.6596       0.4167        1.124 
   6                                      rs2517618   30158127    A  0.09067   0.0814    G        1.102       0.2938        1.125 
   6                                     rs11753736   30159266    G  0.06681  0.07156    A       0.3519        0.553       0.9288 
   6                                     rs17194565   30164467    A  0.00106 0.004198    C        3.628      0.05681       0.2518 
   6                                      rs2517613   30165662    A  0.09014  0.08233    G       0.7803       0.3771        1.104 
   6                                      rs2523721   30166266    A   0.2301    0.226    G      0.09457       0.7584        1.023 
   6                                      rs2523720   30166886    A  0.08961  0.08233    G       0.6797       0.4097        1.097 
   6                                      rs2072106   30167021    G  0.01221  0.00838    A        1.461       0.2267        1.462 
   6                                      rs9261558   30167294    G   0.1322   0.1422    A       0.8517       0.3561       0.9187 
   6                                      rs2523719   30168319    A  0.09713  0.08922    C       0.7466       0.3876        1.098 
   6                                      rs2239531   30168829    A   0.1548   0.1399    G        1.794       0.1804        1.127 
   6                                      rs2517612   30169092    G  0.09014  0.08411    A       0.4605       0.4974        1.079 
   6                                      rs2523716   30170525    A   0.2251   0.2197    G        0.164       0.6855        1.031 
   6                          chr6_30170629_A_INDEL   30170629    I   0.2187   0.2148    D      0.08833       0.7663        1.023 
   6                                      rs1060916   30171922    G   0.1713   0.1564    A        1.618       0.2034        1.114 
   6                                       rs971571   30172135    G 0.007953  0.01301    A        2.441       0.1182       0.6082 
   6                                       rs885913   30174428    T  0.09014   0.0838    A       0.5093       0.4754        1.083 
   6                                      rs3094618   30181621    G  0.06257  0.05716    A       0.5242        0.469        1.101 
   6                                      rs2188100   30181883    A  0.09014  0.08457    G       0.3912       0.5316        1.072 
   6                                     rs73726125   30184180    A  0.01113  0.01069    G      0.01863       0.8914        1.042 
   6                                      rs3094132   30187434    G   0.3865   0.3968    C       0.4481       0.5033       0.9577 
   6                                      rs9261578   30192467    C   0.2516   0.2412    G       0.5881       0.4431        1.058 
   6                              chr6_30201057_A_G   30201057    G  0.02439   0.0302    A        1.271       0.2596       0.8027 
   6                                       rs885916   30202571    A  0.09014  0.08411    G       0.4605       0.4974        1.079 
   6                                       rs885915   30202715    A    0.289   0.3074    G        1.621       0.2029       0.9158 
   6                                      rs2517589   30204008    G  0.09014  0.08326    A       0.6024       0.4377        1.091 
   6                                     rs16897289   30204586    A 0.008484 0.004647    G        2.313       0.1283        1.833 
   6                                      rs2844777   30206014    A  0.05302  0.04833    G       0.4619       0.4967        1.103 
   6                                      rs2844773   30207495    A   0.1029   0.0948    C       0.7363       0.3908        1.095 
   6                                      rs2188099   30209918    G   0.1031  0.09595    A       0.5669       0.4515        1.083 
   6                                      rs3094636   30211755    A   0.4066   0.4241    G         1.27       0.2597       0.9303 
   6                                      rs4449668   30211894    A   0.2033   0.1884    C        1.422       0.2331        1.099 
   6                                     rs16897296   30212116    C        0        0    A           NA           NA           NA 
   6                                      rs9391803   30215377    T   0.1621   0.1507    A       0.9843       0.3211         1.09 
   6                                      rs3132662   30215592    A   0.3848   0.3933    G       0.3028       0.5822       0.9648 
   6                                      rs2516722   30221921    G  0.05765  0.06735    A        1.588       0.2076       0.8471 
   6                                      rs2516718   30223903    A   0.1702    0.174    G      0.09922       0.7528        0.974 
   6                                      rs1579220   30224238    A  0.08802  0.08791    C    0.0001515       0.9902        1.001 
   6                                      rs3094077   30226123    A  0.09946   0.1027    G       0.1158       0.7336       0.9647 
   6                                      rs2844766   30230661    G   0.4586   0.4562    A      0.02331       0.8787         1.01 
   6                                      rs3094074   30230930    G   0.1071    0.106    A      0.01182       0.9134        1.011 
   6                                      rs3094073   30231224    A   0.1071   0.1064    G     0.005053       0.9433        1.007 
   6                                      rs3132659   30231330    G   0.1071   0.1072    A    0.0001149       0.9914       0.9989 
   6                                      rs3132658   30231666    G   0.1071   0.1064    A     0.005053       0.9433        1.007 
   6                                      rs3094071   30231768    A   0.1076   0.1078    G    0.0003075        0.986       0.9982 
   6                                      rs3094070   30231829    G   0.1071   0.1065    C     0.003708       0.9514        1.006 
   6                                      rs3094630   30232436    A   0.1071   0.1064    G     0.005053       0.9433        1.007 
   6                                      rs3094629   30232953    A    0.106   0.1032    G      0.08937        0.765        1.031 
   6                                     rs41272607   30233111    G 0.007953 0.006047    A       0.5302       0.4665        1.318 
   6                                      rs3132657   30233513    G   0.1071   0.1066    A      0.00257       0.9596        1.005 
   6                                     rs28780093   30242171    G   0.1299   0.1243    A       0.2845       0.5938        1.052 
   6                                      rs9501430   30256841    G 0.007423   0.0079    A      0.02996       0.8626       0.9392 
   6                                      rs1264622   30256936    A   0.1412   0.1451    G       0.1233       0.7255       0.9687 
   6                                      rs6915913   30257751    G  0.02916  0.02881    A     0.004422        0.947        1.013 
   6                              chr6_30260284_A_G   30260284    A  0.01856  0.02416    G        1.498       0.2209       0.7636 
   6                                     rs11752362   30260982    A    0.159   0.1488    G       0.8035         0.37        1.082 
   6                                     rs56406541   30262082    G  0.06064  0.05545    A       0.4944        0.482          1.1 
   6                                      rs1048664   30262512    G   0.1156   0.1157    A    0.0001363       0.9907       0.9988 
   6                              chr6_30270677_G_T   30270677    A        0        0    C           NA           NA           NA 
   6                              chr6_30272417_C_G   30272417    C   0.2503   0.2602    G       0.5239       0.4692        0.949 
   6                                       rs928822   30275246    C   0.2792   0.2898    A       0.5512       0.4578       0.9494 
   6                              chr6_30279130_A_G   30279130    A  0.04242  0.03717    G       0.7261       0.3941        1.147 
   6                                     rs28780096   30280125    C  0.05673   0.0539    A       0.1543       0.6944        1.056 
   6                                      rs9357097   30285121    A   0.3875   0.3833    G      0.07542       0.7836        1.018 
   6                                      rs3094628   30285312    C  0.04246  0.03767    G       0.6009       0.4383        1.133 
   6                                     rs34171662   30285524    A  0.01432  0.01766    G       0.7088       0.3998        0.808 
   6                                      rs6924282   30285883    A   0.4146    0.415    G    0.0004473       0.9831       0.9986 
   6                                      rs9366755   30286729    A   0.1745   0.1695    G       0.1789       0.6724        1.036 
   6                                     rs75293100   30289237    G  0.07105  0.07203    C      0.01441       0.9044       0.9854 
   6                                      rs3094064   30296253    A  0.05302  0.04833    G       0.4619       0.4967        1.103 
   6                                     rs17194845   30297730    G  0.04782  0.05483    A        1.009       0.3151       0.8657 
   6                                      rs3094067   30299245    C  0.04193  0.03625    A       0.8689       0.3513        1.164 
   6                                     rs61758102   30308326    G  0.00106 0.0004647    A       0.4805       0.4882        2.283 
   6                                      rs3132650   30312176    G   0.1045   0.1011    A       0.1212       0.7277        1.037 
   6                                     rs45626136   30313029    A  0.04366  0.03116    G        4.397        0.036        1.419 
   6                                         rs6986   30313340    C   0.2873   0.2736    G       0.9202       0.3374         1.07 
   6                                     rs17194859   30314060    C  0.04772   0.0493    A      0.05444       0.8155       0.9663 
   6                                     rs36080244   30314329    C  0.00106 0.001395    A      0.09107       0.7628       0.7597 
   6                                      rs9380174   30316739    A   0.3452   0.3462    G     0.004574       0.9461       0.9955 
   6                                      rs4713316   30320153    G 0.003181 0.001395    A         1.44       0.2301        2.284 
   6                                      rs3132649   30321057    A   0.0631  0.05483    G        1.242        0.265        1.161 
   6                                      rs3094061   30321189    C   0.0631  0.05488    A        1.226       0.2682         1.16 
   6                                       rs984802   30321361    A   0.2197   0.2003    C          2.3       0.1294        1.125 
   6                                      rs3094627   30321482    G   0.0631  0.05488    A        1.226       0.2682         1.16 
   6                                      rs3130375   30321732    A   0.0631  0.05483    C        1.242        0.265        1.161 
   6                                      rs3130376   30323109    A  0.06098  0.05716    G       0.2644       0.6071        1.071 
   6                                      rs3094626   30323623    G   0.3668   0.3457    A        1.942       0.1634        1.096 
   6                          chr6_30326528_INDEL_T   30326528    D 0.001062 0.0004647    I       0.4818       0.4876        2.286 
   6                                      rs3094059   30327194    A        0        0    G           NA           NA           NA 
   6                                      rs3094622   30327952    G  0.06204  0.05251    A        1.698       0.1925        1.193 
   6                                     rs73726882   30328481    G   0.2394   0.2207    A        1.978       0.1596        1.111 
   6                                      rs3094621   30328753    G  0.06204  0.05251    A        1.698       0.1925        1.193 
   6                              chr6_30329101_A_G   30329101    A  0.03985  0.03206    G        1.769       0.1835        1.253 
   6                                      rs3094057   30329966    A  0.05037  0.04368    G        1.009       0.3152        1.161 
   6                                      rs3132647   30330737    G  0.05037  0.04346    A        1.076       0.2995        1.168 
   6                                      rs9501431   30332160    A  0.01485  0.01162    C       0.8091       0.3684        1.282 
   6                                      rs3094054   30333505    A  0.05302  0.04461    C         1.54       0.2146        1.199 
   6                                     rs77207841   30333670    A  0.08802  0.08178    G       0.5036       0.4779        1.084 
   6                                      rs2022082   30333820    G   0.2407   0.2195    A        2.551       0.1102        1.127 
   6                                     rs17839997   30339293    C  0.06151   0.0707    A        1.369       0.2419       0.8615 
   6                                      rs2844747   30339593    A   0.4783   0.4819    G      0.05267       0.8185       0.9856 
   6                                      rs2844746   30339602    A   0.4172   0.4108    G       0.1705       0.6796        1.027 
   6                                      rs7772240   30342682    A  0.02969  0.02465    G       0.9717       0.3243        1.211 
   6                                      rs3129817   30342753    A   0.1045  0.08875    G        2.852      0.09125        1.198 
   6                                      rs3132634   30343272    C  0.05938  0.05204    A        1.034       0.3093         1.15 
   6                                     rs11759819   30343339    A  0.04295  0.03857    G       0.4947       0.4818        1.119 
   6                             corect_rs115872533   30343703    G   0.3791   0.3902    A        0.525       0.4687       0.9541 
   6                                      rs3132631   30344645    A  0.09332  0.08132    G        1.823       0.1769        1.163 
   6                                      rs3132630   30345118    A  0.09332   0.0814    G        1.799       0.1798        1.162 
   6                                      rs3132629   30346093    A    0.439   0.4241    C       0.9102       0.3401        1.063 
   6                                       rs970270   30347306    A   0.1463    0.165    G        2.643        0.104       0.8678 
   6                                      rs3132625   30347720    G  0.09332  0.08132    A        1.823       0.1769        1.163 
   6                                      rs9404964   30347833    G   0.2699   0.2616    A       0.3501       0.5541        1.043 
   6                                      rs1245218   30348042    G   0.2253   0.2227    A      0.03918       0.8431        1.015 
   6                                      rs3132622   30348674    A   0.4396   0.4238    G        1.018       0.3129        1.066 
   6                             corect_rs142820277   30350325    T        0        0    A           NA           NA           NA 
   6                                      rs2524211   30350660    A   0.1819   0.1849    G      0.06355        0.801       0.9797 
   6                                      rs3094712   30351348    G  0.05037  0.04275    A        1.322       0.2503        1.188 
   6                                      rs3094032   30351547    A  0.09496    0.085    G        1.202       0.2729         1.13 
   6                             corect_rs115372148   30352986    A   0.3758    0.357    G         1.51       0.2191        1.084 
   6                                      rs3130139   30357176    G   0.4384   0.4258    A       0.6475        0.421        1.053 
   6                                      rs3130140   30357780    G   0.4108   0.3829    A        3.276       0.0703        1.124 
   6                                      rs3094050   30358591    G  0.09173     0.08    A        1.768       0.1836        1.161 
   6                                      rs3094703   30358957    A  0.09173  0.07993    G        1.792       0.1807        1.163 
   6                              chr6_30359293_A_G   30359293    G   0.1458   0.1643    A        2.623       0.1053        0.868 
   6                                      rs3094049   30359360    A  0.09173  0.07993    G        1.792       0.1807        1.163 
   6                              chr6_30359606_G_T   30359606    A   0.3779   0.3906    C       0.6814       0.4091       0.9478 
   6                                      rs9391683   30361358    A    0.345   0.3425    G       0.0287       0.8655        1.011 
   6                                      rs2516685   30361608    G   0.3791   0.3908    A       0.5799       0.4463       0.9518 
   6                                      rs3094036   30363085    C  0.05037  0.04283    G        1.292       0.2557        1.185 
   6                                      rs3094035   30363136    A  0.09222  0.07912    C        2.197       0.1383        1.182 
   6                                      rs2516687   30364587    A  0.07484  0.07063    T       0.2643       0.6072        1.064 
   6                                     rs11961853   30365629    A   0.1086   0.1181    G       0.8821       0.3476       0.9099 
   6                             corect_rs115049787   30366642    A   0.3017   0.2664    G        6.014      0.01419         1.19 
   6                                     rs12203316   30368012    G   0.1559   0.1706    A        1.582       0.2085       0.8978 
   6                                      rs1034324   30368612    A   0.1527   0.1651    G        1.156       0.2824       0.9113 
   6                                      rs1034323   30368635    A    0.386   0.3801    G       0.1476       0.7008        1.025 
   6                                      rs9261743   30369040    A   0.2296     0.21    C        2.245       0.1341        1.121 
   6                                      rs1419689   30370588    C   0.3346   0.3536    A        1.615       0.2037        0.919 
   6                                     rs28780100   30373885    A  0.02439  0.02142    G       0.3988       0.5277        1.142 
   6                                      rs9261801   30376864    G 0.008484  0.00697    A       0.3021       0.5825        1.219 
   6                                     rs57700953   30377646    G  0.01273 0.007435    A        2.868      0.09034        1.721 
   6                                      rs1079992   30378223    A   0.1755   0.2031    G        4.958      0.02597       0.8354 
   6                                      rs3132617   30378408    G  0.05143  0.04693    A       0.4362        0.509        1.101 
   6                                     rs17195089   30385057    A   0.1667   0.1903    G        3.787      0.05165       0.8509 
   6                                      rs1264540   30387890    C   0.4321   0.4237    G       0.2852       0.5933        1.035 
   6                                     rs75438091   30389347    A  0.03393  0.03122    G       0.2351       0.6278         1.09 
   6                                     rs78139585   30390250    C        0        0    G           NA           NA           NA 
   6                                      rs3130127   30391975    T   0.2163   0.2123    A       0.0974        0.755        1.024 
   6                                      rs4400255   30392204    T  0.07264  0.08504    A        2.117       0.1457       0.8428 
   6                             corect_rs143579517   30399157    G        0        0    A           NA           NA           NA 
   6                                      rs1264518   30410206    A   0.2063   0.2047    G      0.01587       0.8998         1.01 
   6                                     rs17195173   30414088    A  0.01326  0.01118    G        0.359       0.5491        1.188 
   6                                      rs9295873   30414235    G   0.1495   0.1413    A       0.5526       0.4573        1.069 
   6                                      rs3132616   30416456    G  0.04666  0.04136    A       0.6743       0.4115        1.134 
   6                                      rs4959049   30416767    C   0.0403   0.0507    A        2.485       0.1149       0.7862 
   6                                      rs4947283   30418614    A 0.007423 0.004647    G        1.311       0.2522        1.602 
   6                                      rs4947284   30418662    A  0.04083  0.05065    C        2.207       0.1374       0.7978 
   6                                      rs9885851   30421556    G   0.1489   0.1402    A       0.6116       0.4342        1.073 
   6                                      rs2524180   30426130    G   0.3848   0.3915    A       0.1901       0.6628       0.9722 
   6                                      rs2077573   30428351    G   0.1897   0.1923    A       0.0432       0.8353       0.9834 
   6                                      rs2516675   30430520    A   0.3467   0.3215    G        2.773      0.09588         1.12 
   6                                     rs10456384   30433090    C  0.04242  0.04461    G       0.1158       0.7336       0.9487 
   6                                      rs7761210   30434471    A   0.3563   0.3489    G       0.2427       0.6223        1.033 
   6                                      rs7764934   30434566    G   0.3733   0.3643    A       0.3471       0.5558        1.039 
   6                                      rs7747873   30434900    G   0.3733   0.3648    A        0.312       0.5765        1.037 
   6                                      rs2516669   30435801    G   0.2427   0.2397    A      0.04937       0.8242        1.017 
   6                                     rs12174433   30445476    A  0.08324  0.06599    G        4.367      0.03664        1.285 
   6                                      rs9295897   30446055    A   0.3335   0.3324    G     0.005546       0.9406        1.005 
   6                                      rs2021719   30449482    A   0.3314   0.3299    G     0.009728       0.9214        1.007 
   6                                     rs72502529   30449674    A 0.001591 0.002326    G       0.2743       0.6005       0.6835 
   6                                      rs3094694   30451904    G   0.1347   0.1428    A       0.5527       0.4572       0.9343 
   6                                      rs4711220   30452740    G        0        0    A           NA           NA           NA 
   6                                      rs9380180   30452963    C        0        0    A           NA           NA           NA 
   6                              chr6_30455294_C_G   30455294    G        0        0    C           NA           NA           NA 
   6                                       rs762324   30455886    A  0.08396  0.06729    G        3.993      0.04569         1.27 
   6                                      rs1264459   30455920    G   0.2338    0.213    A        2.512        0.113        1.127 
   6                              Chr6:30457732:T:C   30457732    A    0.355   0.3498    G       0.1184       0.7307        1.023 
   6                              chr6_30458322_A_T   30458322    A 0.002651 0.003262    T       0.1262       0.7224       0.8123 
   6                                     rs76784686   30473999    A        0        0    G           NA           NA           NA 
   6                          chr6_30475008_INDEL_T   30475008    D        0        0    I           NA           NA           NA 
   6                                     rs10484552   30484036    C  0.05255  0.05483    G       0.1031       0.7482        0.956 
   6                              chr6_30487304_C_T   30487304    G  0.01645  0.01626    A     0.002264        0.962        1.012 
   6                                      rs3094024   30495860    G  0.04883  0.04322    A       0.7246       0.3946        1.137 
   6                                      rs2534823   30496816    G   0.3668    0.368    C     0.006828       0.9341       0.9946 
   6                              chr6_30497419_A_G   30497419    G        0        0    A           NA           NA           NA 
   6                                      rs2534816   30498864    A   0.1723   0.1752    G      0.05738       0.8107       0.9803 
   6                                     rs78000963   30502802    A  0.04136   0.0381    G       0.2796        0.597        1.089 
   6                                     rs62407243   30505000    G   0.0562  0.04884    A          1.1       0.2942         1.16 
   6                                      rs3130117   30508956    A  0.04878  0.04322    G        0.712       0.3988        1.135 
   6                                     rs12192673   30512505    C  0.04083  0.04414    A       0.2713       0.6025       0.9216 
   6                                      rs2074505   30521137    G   0.3786   0.3842    A       0.1339       0.7145       0.9765 
   6                                     rs78905038   30524490    A 0.0005308 0.006506    C        9.685     0.001858       0.0811 
   6                                     rs41272611   30524614    G 0.006369 0.005576    A       0.1069       0.7437        1.143 
   6                                      rs4713337   30529475    A  0.01166  0.01023    G       0.1912        0.662        1.142 
   6                                      rs3888777   30529816    A  0.02125  0.02845    G        2.123       0.1451       0.7415 
   6                                     rs17189092   30529873    A 0.003792 0.007512    G        2.379        0.123       0.5029 
   6                                      rs3132613   30537606    G   0.3397   0.3313    C       0.3168       0.5735        1.038 
   6                                      rs3130243   30537853    C   0.3701   0.3796    A       0.3912       0.5317       0.9601 
   6                             corect_rs115211507   30541237    C   0.2959   0.2932    A      0.03394       0.8538        1.013 
   6                                      rs3132611   30541852    G  0.06257  0.05809    A       0.3568       0.5503        1.082 
   6                                      rs3132610   30544401    G  0.05408  0.05204    A      0.08319        0.773        1.041 
   6                              chr6_30553853_A_G   30553853    G  0.02074   0.0271    A        1.718       0.1899       0.7604 
   6                                      rs1264437   30553871    G   0.3028   0.2988    A      0.07517        0.784        1.019 
   6                                      rs4148248   30557566    A 0.002651 0.001394    G       0.8033       0.3701        1.904 
   6                                     rs72545970   30558477    D   0.3335   0.3471    I       0.8286       0.3627       0.9412 
   6                                     rs13195066   30560796    G   0.1172   0.1306    A        1.657        0.198       0.8838 
   6                                      rs9380181   30562979    T        0 0.0004655    A       0.8782       0.3487            0 
   6                              chr6_30565101_C_T   30565101    G  0.04825  0.03625    A        3.612      0.05735        1.348 
   6                              chr6_30565973_A_G   30565973    G        0        0    A           NA           NA           NA 
   6                                      rs1264423   30571471    A   0.4083   0.4191    G       0.4829       0.4871       0.9565 
   6                                     rs12174151   30574194    A   0.1082   0.1184    G        1.019       0.3128       0.9037 
   6                                      rs1264420   30575603    A   0.2694   0.2674    G      0.01869       0.8912         1.01 
   6                                      rs2239513   30577724    G        0        0    A           NA           NA           NA 
   6                                      rs9348841   30577873    G        0        0    A           NA           NA           NA 
   6                              chr6_30578335_C_T   30578335    A   0.1495    0.131    G        2.857      0.09097        1.166 
   6                                      rs2267639   30580637    A   0.1156  0.09805    G        3.257      0.07113        1.202 
   6                                     rs55895438   30583723    G 0.007962  0.01577    A        5.073       0.0243       0.5008 
   6                                     rs55777621   30584133    A  0.04295  0.03628    G        1.181       0.2772        1.192 
   6                              chr6_30584429_A_C   30584429    C        0 0.000932    A        1.759       0.1848            0 
   6                              chr6_30585409_A_C   30585409    A  0.01538  0.01812    C       0.4578       0.4986       0.8461 
   6                              Chr6:30585694:C:T   30585694    A  0.00106 0.001859    G       0.4317       0.5111       0.5701 
   6                                     rs61109058   30590377    G  0.01697  0.01301    A        1.075       0.2999        1.309 
   6                                     rs73433151   30594209    C 0.004242 0.006983    A        1.331       0.2486       0.6058 
   6                                     rs17195544   30601281    G  0.04825  0.05965    A        2.538       0.1112       0.7993 
   6                                     rs34890315   30603875    G   0.1071   0.1018    A       0.3068       0.5796        1.059 
   6                                     rs45503895   30612107    C  0.04242  0.03996    A       0.1537        0.695        1.064 
   6                                     rs58716460   30617783    G  0.01113  0.01208    C      0.07837       0.7795       0.9207 
   6              Chr6:30619151:CTGGACCCTGCAAGCCC:-   30619151    D        0        0    I           NA           NA           NA 
   6                                      rs6900113   30620232    A  0.03659  0.05019    G        4.436      0.03519       0.7187 
   6                              Chr6:30621039:T:-   30621039    D        0        0    I           NA           NA           NA 
   6                                     rs34057232   30623069    G 0.007953   0.0079    A    0.0003688       0.9847        1.007 
   6                                      rs3094100   30625155    G   0.1246   0.1306    C       0.3218       0.5705       0.9477 
   6                                      rs1076829   30627216    G   0.3388   0.3346    A      0.08092       0.7761        1.019 
   6                                      rs9262138   30627867    G  0.08378   0.0957    A        1.741        0.187        0.864 
   6                              chr6_30628082_A_G   30628082    A  0.06204  0.05907    G       0.1556       0.6932        1.054 
   6                                     rs11754053   30629932    A 0.0005302        0    G        1.141       0.2854           NA 
   6                                     rs35836922   30632655    G 0.006363 0.006041    A      0.01691       0.8965        1.054 
   6                                     rs17189239   30632919    G        0 0.0004647    A       0.8766       0.3491            0 
   6                          chr6_30637654_A_INDEL   30637654    I  0.02068   0.0223    D       0.1261       0.7225       0.9256 
   6                              chr6_30637993_G_T   30637993    C        0        0    A           NA           NA           NA 
   6                              chr6_30643181_A_T   30643181    A        0 0.001431    T        2.681       0.1015            0 
   6                                     rs73727455   30644142    A  0.05885  0.05901    G    0.0004648       0.9828       0.9971 
   6                                     rs74802004   30645050    A  0.00106 0.0009294    G      0.01745       0.8949        1.141 
   6                              chr6_30647005_C_G   30647005    C  0.05224  0.05478    G       0.1267       0.7219       0.9511 
   6                                     rs74668179   30649663    A        0        0    C           NA           NA           NA 
   6                                      rs2239888   30649912    G 0.001591 0.004186    A        2.283       0.1308        0.379 
   6                                     rs61572689   30656509    A 0.002651 0.001394    G       0.8033       0.3701        1.904 
   6                                     rs60120766   30657043    A  0.06316  0.06366    G     0.004198       0.9483       0.9916 
   6                              chr6_30657055_A_G   30657055    A        0        0    G           NA           NA           NA 
   6                              chr6_30658239_G_T   30658239    A   0.4835   0.4842    C     0.001573       0.9684       0.9975 
   6                          chr6_30668061_C_INDEL   30668061    D        0        0    I           NA           NA           NA 
   6                              chr6_30668488_C_G   30668488    G   0.1996   0.1972    C      0.03536       0.8508        1.015 
   6                              chr6_30670292_C_T   30670292    A   0.1018   0.1126    G        1.211       0.2711       0.8936 
   6                              chr6_30671206_C_T   30671206    G        0        0    A           NA           NA           NA 
   6                                     rs28994875   30671229    A   0.0228  0.02277    G    4.079e-05       0.9949        1.001 
   6                              chr6_30671312_A_C   30671312    C  0.02704  0.02188    A        1.128       0.2881        1.242 
   6                              chr6_30671588_A_T   30671588    A  0.02707  0.02186    T         1.15       0.2836        1.245 
   6                                     rs28994872   30671650    G 0.007953  0.01487    A         4.18      0.04091       0.5311 
   6                              chr6_30671726_C_G   30671726    C  0.02704  0.02184    G        1.148       0.2839        1.245 
   6                                      exm528428   30671760    A  0.01273  0.01022    G       0.5588       0.4547        1.248 
   6                                     rs61743771   30671807    A 0.0005302        0    G         1.14       0.2856           NA 
   6                                      exm528438   30671969    G  0.01222  0.01022    C       0.3633       0.5467        1.198 
   6                                     rs78556678   30673725    A        0        0    G           NA           NA           NA 
   6                              chr6_30679628_A_T   30679628    A  0.04348  0.04368    T    0.0009842        0.975       0.9952 
   6                                      rs2844707   30679963    C  0.03446  0.03025    A       0.5689       0.4507        1.144 
   6                             Chr6:30680226:CT:-   30680226    D        0        0    I           NA           NA           NA 
   6                                     rs61733209   30680442    G 0.0005302        0    A        1.141       0.2854           NA 
   6                              Chr6:30680512:C:G   30680512    G        0        0    C           NA           NA           NA 
   6                              chr6_30680916_C_T   30680916    A    0.181   0.1879    G       0.3183       0.5726       0.9551 
   6                                      rs2517560   30680968    A  0.03446  0.02974    G       0.7255       0.3943        1.165 
   6                              Chr6:30681477:G:A   30681477    A  0.02704  0.02184    G        1.148       0.2839        1.245 
   6                                      rs2253802   30684686    A  0.08961   0.0855    G       0.2124       0.6449        1.053 
   6                              chr6_30685420_A_C   30685420    C   0.1994    0.198    A        0.011       0.9165        1.008 
   6                              chr6_30687309_C_T   30687309    A 0.003712 0.003253    G      0.06123       0.8046        1.142 
   6                                 OncoSet3132584   30688427    A   0.2375   0.2302    C       0.2996       0.5841        1.042 
   6                                     rs73727463   30689503    A  0.02707  0.02361    G        0.486       0.4857        1.151 
   6                                     rs17189364   30690635    A  0.01327  0.01208    G       0.1136       0.7361          1.1 
   6                                     rs11546742   30692768    G  0.02707  0.02612    C      0.03505       0.8515        1.037 
   6                                         rs8233   30692965    A    0.237   0.2318    G       0.1513       0.6973        1.029 
   6                                      rs4947287   30693314    A  0.04242  0.03346    G        2.228       0.1355         1.28 
   6                                      rs3094127   30697447    G   0.2466   0.2363    A       0.5797       0.4464        1.058 
   6                              corect_rs12179975   30697561    G  0.02757  0.02556    A        0.158        0.691        1.081 
   6                                      rs9501029   30697740    G  0.09894  0.08617    A        1.936       0.1641        1.164 
   6                                      rs1064627   30698541    G   0.1985   0.1684    A        6.056      0.01386        1.223 
   6                                      rs9262155   30700497    G    0.123   0.1101    A        1.625       0.2024        1.133 
   6                                     rs41315800   30706631    G  0.04931  0.05019    A      0.01628       0.8985       0.9817 
   6                                      rs1059612   30708955    A  0.04947  0.04383    G       0.7159       0.3975        1.135 
   6                                      rs3094125   30709357    A  0.05408   0.0474    G       0.9364       0.3332        1.149 
   6                              chr6_30709830_C_T   30709830    G  0.07211     0.06    A        2.402       0.1212        1.218 
   6                                      rs1049943   30711026    G  0.07211  0.05994    C        2.426       0.1193        1.219 
   6                              chr6_30711031_C_T   30711031    A  0.07219  0.05948    G        2.653       0.1033         1.23 
   6                                      rs3130662   30713808    A   0.1617   0.1385    C        4.274      0.03869          1.2 
   6                                      rs2535319   30714479    G   0.3499   0.3386    A       0.5728       0.4491        1.052 
   6                                      rs7752674   30715637    G  0.03181  0.03721    A       0.8736         0.35       0.8502 
   6                              chr6_30716719_C_T   30716719    A  0.03234  0.03581    G       0.3664        0.545       0.8999 
   6                                      rs3129972   30717258    A  0.04825  0.04322    G       0.5858        0.444        1.122 
   6                                      rs2535324   30718035    C   0.3319   0.3271    A       0.1041        0.747        1.022 
   6                                      rs2535323   30718180    G   0.1946   0.1753    A        2.474       0.1157        1.136 
   6                              chr6_30719909_A_G   30719909    G  0.02015  0.02138    A      0.07429       0.7852       0.9414 
   6                              chr6_30720567_C_T   30720567    A 0.006376  0.01029    G        1.828       0.1763       0.6172 
   6                                      rs3095328   30723781    A  0.04883  0.04372    G       0.5965       0.4399        1.123 
   6                                      rs3095326   30725841    A  0.05143  0.04647    G       0.5335       0.4651        1.113 
   6                                      rs3095340   30726939    C   0.1177   0.1101    A       0.5731        0.449        1.078 
   6                             corect_rs116729499   30727983    G        0        0    A           NA           NA           NA 
   6                                 OncoSet3094122   30728360    C   0.1866   0.1837    A       0.0567       0.8118         1.02 
   6                                     rs11966040   30729487    C  0.04189  0.04043    A      0.05436       0.8156        1.038 
   6                              chr6_30730960_A_G   30730960    A   0.1585   0.1526    G       0.2737       0.6009        1.047 
   6                                      rs9262176   30731330    A  0.08059  0.08968    G        1.063       0.3026       0.8898 
   6                          chr6_30734193_G_INDEL   30734193    D  0.08059  0.08977    I        1.082       0.2984       0.8888 
   6                                     rs12210947   30735105    G   0.1087   0.1273    A        3.336      0.06778       0.8359 
   6                                      rs3094117   30737486    C   0.2709   0.2735    A      0.03394       0.8538        0.987 
   6                                      rs3095336   30738446    A  0.06363  0.06099    G       0.1199       0.7291        1.046 
   6                                     rs58954828   30739120    A        0        0    G           NA           NA           NA 
   6                                      rs6911628   30739846    A   0.2794   0.2821    G      0.03458       0.8525        0.987 
   6                              chr6_30739904_A_G   30739904    A   0.2158   0.2212    G       0.1708       0.6794       0.9689 
   6                              chr6_30740515_A_C   30740515    A  0.09014  0.09665    C        0.503       0.4782       0.9259 
   6                                     rs16897889   30740680    G   0.0897  0.09674    A       0.5876       0.4433         0.92 
   6                             corect_rs147832357   30741226    G        0        0    A           NA           NA           NA 
   6                              chr6_30742141_A_G   30742141    A  0.01591  0.01487    G      0.07147       0.7892        1.071 
   6                                     rs80026531   30744768    G  0.06575   0.0711    A       0.4501       0.5023       0.9195 
   6                                      rs3132600   30746367    A  0.04878  0.04368    G        0.595       0.4405        1.123 
   6                                     rs73425733   30748297    G  0.06973  0.07696    A       0.7611        0.383        0.899 
   6                                      rs9468829   30749233    C   0.1587     0.16    A      0.01257       0.9107       0.9904 
   6                                     rs76620182   30749589    A  0.05938  0.06273    G       0.1961       0.6579       0.9433 
   6                                     rs17189427   30750229    A   0.0228  0.02744    G       0.8789       0.3485       0.8269 
   6                              chr6_30750682_A_G   30750682    G   0.1744   0.1729    A       0.0171       0.8959        1.011 
   6                                     rs13212094   30753455    A 0.003181 0.002788    G      0.05246       0.8188        1.141 
   6                              chr6_30756058_A_G   30756058    A 0.007423  0.01208    G        2.224       0.1359       0.6115 
   6                                      rs4713367   30756822    A    0.377   0.3559    G        1.918       0.1661        1.095 
   6                              chr6_30758466_A_G   30758466    G   0.4416   0.4186    A         2.17       0.1408        1.098 
   6                                      rs3129981   30758857    A   0.1148   0.1174    G      0.06889        0.793       0.9744 
   6                                     rs17195809   30758935    C 0.005832 0.008372    A       0.9084       0.3405       0.6949 
   6                                      rs9262199   30759283    A  0.05143  0.05535    G       0.3044       0.5812       0.9254 
   6                                      rs7740525   30760698    A   0.4283   0.4098    C        1.424       0.2328        1.079 
   6                                      rs3129984   30761572    A  0.04984  0.04554    G       0.4107       0.5216        1.099 
   6                              chr6_30761687_A_G   30761687    G  0.05573   0.0632    A       0.9969       0.3181       0.8749 
   6                                      rs3094112   30761734    G   0.1638   0.1631    A     0.003968       0.9498        1.005 
   6                                     rs60332850   30762701    A   0.1495    0.158    C       0.5533        0.457        0.937 
   6                                      rs3131063   30763756    A   0.3881   0.3888    G     0.002157        0.963        0.997 
   6                                      rs3131064   30763893    G   0.1819    0.171    A       0.8175       0.3659        1.078 
   6                                      rs1264377   30764907    A   0.1161   0.1157    G     0.001669       0.9674        1.004 
   6                                      rs1264376   30765579    A  0.09279  0.08922    C        0.155       0.6938        1.044 
   6                                     rs10947096   30765895    A   0.1092   0.1057    G       0.1266        0.722        1.037 
   6                             corect_rs116095240   30765932    A  0.04295  0.03532    G        1.567       0.2107        1.226 
   6                              Chr6:30766211:T:C   30766211    G   0.2468   0.2372    A       0.5076       0.4762        1.054 
   6                                     rs12197154   30766244    G  0.06893  0.06837    A     0.004874       0.9443        1.009 
   6                                      rs1264373   30769273    A  0.05196  0.04744    G       0.4358       0.5092          1.1 
   6                              chr6_30769478_C_T   30769478    A  0.04189  0.04473    G       0.1959        0.658       0.9336 
   6                                     rs57817411   30769496    C  0.03977  0.04368    A       0.3839       0.5355       0.9067 
   6                                      rs1264372   30769726    A   0.1166   0.1073    G       0.8775       0.3489        1.098 
   6                                     rs13198118   30770732    C   0.1796   0.1733    A       0.2718       0.6021        1.044 
   6                                      rs3094123   30772378    A   0.1783    0.185    G       0.2983        0.585       0.9562 
   6                              chr6_30773314_A_C   30773314    C  0.08059  0.07296    A       0.8299       0.3623        1.114 
   6                                      rs9262207   30773972    A  0.07688  0.06784    G        1.228       0.2678        1.144 
   6                              chr6_30776590_C_G   30776590    G   0.2866   0.2811    C        0.149       0.6995        1.027 
   6                                      rs1264361   30777498    G  0.06681  0.06552    A      0.02699       0.8695        1.021 
   6                              chr6_30778203_A_G   30778203    A   0.2625   0.2523    G       0.5408       0.4621        1.054 
   6                                      rs2524266   30780568    A  0.05302  0.04724    G       0.7059       0.4008        1.129 
   6                       chr6_30781005_ACTA_INDEL   30781005    D  0.06416  0.06087    I       0.1852        0.667        1.058 
   6                                       rs886425   30781301    G  0.06681  0.06558    A      0.02447       0.8757         1.02 
   6                                       rs915665   30781381    A  0.01326  0.01023    G       0.7977       0.3718        1.299 
   6                                       rs886424   30782002    A  0.06681  0.06558    G      0.02447       0.8757         1.02 
   6                             corect_rs145981053   30783242    A  0.04401   0.0555    G        2.785      0.09517       0.7834 
   6                                      rs6921234   30787323    A 0.001591 0.001394    C      0.02619       0.8714        1.141 
   6                                      rs1264353   30787762    A  0.06688  0.06601    C      0.01216       0.9122        1.014 
   6                                      rs1264352   30789647    C   0.1506   0.1479    G       0.0567       0.8118        1.021 
   6                          chr6_30789964_C_INDEL   30789964    D  0.06363  0.05948    I       0.2999        0.584        1.074 
   6                              chr6_30790481_G_T   30790481    C  0.08059  0.07296    A       0.8299       0.3623        1.114 
   6                                     rs12212837   30793667    A  0.06363  0.05948    G       0.2999        0.584        1.074 
   6                                       rs915664   30794617    G   0.2906     0.29    A     0.001752       0.9666        1.003 
   6                                      rs7772131   30795171    C  0.02969  0.03166    A       0.1301       0.7183        0.936 
   6                              chr6_30795721_A_G   30795721    G 0.005832  0.01115    A        3.311      0.06883       0.5202 
   6                                      rs3130784   30796106    A    0.176   0.1819    C       0.2319       0.6301       0.9611 
   6                                      rs1264350   30796545    G  0.06628  0.05901    A       0.9061       0.3411        1.132 
   6                                      rs1264349   30796659    G  0.05302  0.04786    A       0.5605       0.4541        1.114 
   6                              chr6_30796734_G_T   30796734    C  0.06369  0.05948    A       0.3094        0.578        1.076 
   6                                     rs12198842   30796932    G  0.08908  0.09209    A       0.1108       0.7392       0.9641 
   6                         chr6_30798144_INDEL_TG   30798144    I   0.2742    0.288    D       0.9417       0.3318       0.9338 
   6                                     rs78868683   30798277    C  0.06117  0.06068    G     0.004238       0.9481        1.009 
   6                                      rs1264347   30798697    A  0.05249  0.04786    G       0.4533       0.5008        1.102 
   6                                      rs3130648   30800326    G   0.2131   0.2147    A      0.01407       0.9056       0.9909 
   6                                      rs1264341   30802465    G  0.05149  0.04702    A       0.4286       0.5127          1.1 
   6                                     rs56154906   30802932    G  0.02174  0.02184    A    0.0004811       0.9825       0.9953 
   6                                      rs1110482   30803526    G  0.05149  0.04698    A       0.4375       0.5083        1.101 
   6                                     rs62400982   30805446    A  0.01432  0.01859    G        1.124       0.2891       0.7669 
   6                                      rs3095352   30805921    G   0.4845      0.5    A       0.9581       0.3277         0.94 
   6                              chr6_30808762_A_G   30808762    A   0.4196    0.411    G        0.305       0.5808        1.036 
   6                                      rs2517581   30809664    A  0.01538 0.009786    G        2.562       0.1095         1.58 
   6                          chr6_30812001_G_INDEL   30812001    D  0.05196  0.05716    I       0.5242       0.4691       0.9041 
   6                                      rs2517576   30815035    A   0.1273   0.1194    G       0.5709       0.4499        1.075 
   6                                      rs2844664   30815945    A    0.359   0.3474    G       0.5838       0.4448        1.052 
   6                                      rs3095350   30817866    A   0.4575   0.4716    G       0.8014       0.3707       0.9449 
   6                                      rs9295928   30823630    G   0.1384   0.1414    A      0.07476       0.7845       0.9754 
   6                                      rs2844660   30823760    G  0.07211  0.06924    A       0.1264       0.7222        1.045 
   6                                      rs9468841   30825287    G  0.08218  0.08968    A       0.7178       0.3969       0.9089 
   6                                      rs2844657   30829522    G   0.1273   0.1195    A       0.5543       0.4566        1.074 
   6                                      rs7761138   30830292    A  0.07582  0.07296    C       0.1201       0.7289        1.043 
   6                                      rs2535340   30838497    G  0.05143  0.04693    A       0.4362        0.509        1.101 
   6                                      rs3132573   30840688    A   0.4225    0.441    G        1.388       0.2387       0.9275 
   6                                     rs41266868   30844116    A 0.005839  0.01022    G        2.381       0.1228       0.5686 
   6                              chr6_30853796_A_G   30853796    G   0.2737    0.294    A        2.021       0.1551       0.9051 
   6                              chr6_30855907_C_T   30855907    A   0.3142   0.3034    G       0.5479       0.4592        1.052 
   6                                     rs55901302   30856555    G 0.002121  0.00233    A      0.01969       0.8884       0.9101 
   6                                      rs1264322   30857894    A  0.05143  0.04693    G       0.4362        0.509        1.101 
   6                              chr6_30860313_A_T   30860313    A 0.003712 0.002323    T       0.6537       0.4188          1.6 
   6                              chr6_30861398_C_G   30861398    G  0.01209 0.008929    C       0.9528        0.329        1.358 
   6                              chr6_30861729_A_G   30861729    G  0.06217  0.06465    A       0.1041        0.747        0.959 
   6                                      rs1264319   30862423    A   0.1368   0.1266    G       0.9098       0.3402        1.093 
   6                                     rs55787895   30862440    G  0.01697  0.02091    A       0.8357       0.3606       0.8082 
   6                                       rs886422   30864279    A  0.05143  0.04698    G       0.4274       0.5133          1.1 
   6                                 OncoSet1049623   30864829    G   0.3142   0.3037    A       0.5192       0.4712         1.05 
   6                              chr6_30865502_C_G   30865502    C  0.03075  0.03581    G        0.796       0.3723       0.8542 
   6                              chr6_30866250_A_G   30866250    A 0.007953 0.005581    G       0.8506       0.3564        1.428 
   6                                      rs2301755   30866618    A        0        0    G           NA           NA           NA 
   6                                      rs2524235   30866710    C        0        0    G           NA           NA           NA 
   6                                      rs1049633   30867527    A  0.05143  0.04724    G       0.3762       0.5396        1.094 
   6                                     rs73727127   30875216    A 0.0005302 0.0004647    G     0.008721       0.9256        1.141 
   6                                       rs886420   30879636    A   0.0509  0.04461    G       0.8786       0.3486        1.149 
   6                                      rs1264308   30879987    A  0.05143  0.04693    G       0.4362        0.509        1.101 
   6                                      rs3218820   30880156    A 0.005832 0.006506    G      0.07402       0.7856       0.8959 
   6                              Chr6:30880196:-:G   30880196    I        0        0    D           NA           NA           NA 
   6               chr6_30881891_CCCGGGCGCCTC_INDEL   30881891    D  0.01113  0.01022    I      0.07929       0.7783         1.09 
   6                                      exm529001   30882689    A  0.06151  0.06366    G      0.07954       0.7779       0.9639 
   6                                      rs6926723   30882803    A  0.06104  0.06366    G       0.1179       0.7313       0.9561 
   6                                     rs73430135   30883962    A        0        0    G           NA           NA           NA 
   6                              chr6_30888161_A_G   30888161    A   0.4766   0.4884    G        0.553       0.4571       0.9541 
   6                                     rs61746524   30888876    A 0.001591        0    G        3.426      0.06419           NA 
   6                                     rs55822421   30889403    A 0.006893  0.00747    C      0.04668        0.829       0.9223 
   6                                       rs885905   30890431    A    0.359   0.3796    G        1.827       0.1764       0.9153 
   6                                      exm529100   30890483    A   0.3565   0.3442    C       0.6686       0.4135        1.056 
   6                                     rs55865499   30890988    A  0.00106 0.001395    G      0.09107       0.7628       0.7597 
   6                             corect_rs114212387   30891228    A  0.02282   0.0204    G       0.2776       0.5983        1.122 
   6                          chr6_30893563_G_INDEL   30893563    D  0.04096  0.04116    I     0.001042       0.9743       0.9949 
   6                              chr6_30893941_C_T   30893941    A   0.1184   0.1124    G       0.3552       0.5512        1.061 
   6                                      rs2532934   30894759    G   0.4788   0.4888    A        0.405       0.5245       0.9606 
   6                                      rs3873334   30896147    A   0.1665    0.167    G     0.001714        0.967       0.9965 
   6                                      rs2517461   30896399    G   0.3563   0.3443    A        0.634       0.4259        1.054 
   6                                      rs2517459   30897022    A   0.2914   0.3123    G        2.073       0.1499       0.9057 
   6                                      rs2532929   30897774    G   0.3887   0.3806    A       0.2771       0.5986        1.035 
   6                              chr6_30899524_A_G   30899524    G   0.1166   0.1087    A       0.6307       0.4271        1.082 
   6                                      rs2286656   30899571    A   0.1379   0.1422    G       0.1568       0.6922       0.9646 
   6                                     rs17196081   30899624    A  0.02174  0.01766    G       0.8728       0.3502        1.236 
   6                                      rs3095152   30899650    A  0.06257  0.05716    G       0.5242        0.469        1.101 
   6                                      rs2286655   30899746    A   0.1444   0.1492    G       0.1839       0.6681       0.9625 
   6                                      rs2253705   30900094    A   0.2909   0.3123    G        2.181       0.1398       0.9034 
   6                                      rs3095151   30900150    A   0.1178   0.1108    C       0.4913       0.4834        1.072 
   6                              chr6_30900182_C_T   30900182    A  0.02174  0.01859    G       0.5079        0.476        1.173 
   6                                     rs12525616   30900435    A  0.03181  0.03625    C       0.5981       0.4393       0.8737 
   6                                      rs2844651   30900664    A   0.4829   0.4958    G       0.6676       0.4139       0.9495 
   6                              chr6_30901895_C_G   30901895    C   0.4416   0.4273    G        0.836       0.3605         1.06 
   6                                      rs3131784   30903948    G   0.4406    0.427    A       0.7538       0.3853        1.057 
   6                              chr6_30905313_C_T   30905313    G   0.4178    0.426    A        0.279       0.5973       0.9668 
   6                                     rs56366011   30906348    A    0.225    0.243    G        1.816       0.1777       0.9043 
   6                              chr6_30907335_A_G   30907335    G  0.06862  0.06227    A       0.6634       0.4153        1.109 
   6                                     rs75205812   30907401    A  0.01962  0.01488    G         1.34        0.247        1.324 
   6                          chr6_30908956_C_INDEL   30908956    D  0.01166  0.01115    I      0.02344       0.8783        1.046 
   6                                      rs2844702   30912481    A   0.3606   0.3493    G       0.5555       0.4561         1.05 
   6                                      rs2844701   30912691    G  0.08431  0.08271    A      0.03329       0.8552        1.021 
   6                                      rs9391637   30912907    A 0.005832 0.006567    G      0.08723       0.7677       0.8875 
   6                              Chr6:30913910:G:A   30913910    A  0.09226  0.09078    G      0.02635       0.8711        1.018 
   6                                     rs60481157   30914294    A        0        0    G           NA           NA           NA 
   6                                      rs3130781   30914552    G   0.1278    0.118    A       0.8891       0.3457        1.095 
   6                                      rs3130782   30914843    A  0.09756  0.08364    G        2.374       0.1234        1.184 
   6                                      rs9368647   30915455    A 0.007962 0.006506    G       0.2986       0.5848        1.226 
   6                              Chr6:30916391:C:-   30916391    D        0        0    I           NA           NA           NA 
   6                                      rs3094086   30919391    A   0.0627  0.05655    G       0.6745       0.4115        1.116 
   6                                     rs73430198   30919846    A        0        0    C           NA           NA           NA 
   6                              chr6_30920124_C_T   30920124    A  0.06257   0.0553    G       0.9613       0.3269         1.14 
   6                                     rs77087190   30920755    C 0.003712 0.002323    A       0.6537       0.4188          1.6 
   6                              chr6_30920890_A_G   30920890    A   0.3234   0.3158    G       0.2685       0.6043        1.036 
   6                                      rs3757340   30921882    G   0.3608   0.3859    A         2.71       0.0997        0.898 
   6                                      rs3094085   30922088    A   0.1866    0.178    G       0.5068       0.4765         1.06 
   6                                     rs11752177   30927867    A  0.04526  0.04494    C     0.002334       0.9615        1.007 
   6                                      rs4711250   30930270    G 0.006363 0.006977    A      0.05701       0.8113       0.9114 
   6                        chr6_30931104_INDEL_TTC   30931104    D  0.02188  0.01628    I        1.694       0.1931        1.352 
   6                                      rs3131934   30931844    G   0.0912    0.079    A         1.93       0.1647         1.17 
   6                                     rs41287838   30931921    G     0.25   0.2537    A      0.07357       0.7862       0.9805 
   6                                      rs3131783   30932068    A   0.1022  0.08551    G        3.301      0.06923        1.218 
   6                                      rs3095150   30932532    G   0.3989   0.3898    A       0.3512       0.5535        1.039 
   6                                      rs2532923   30933076    A   0.1315   0.1353    G       0.1289       0.7195       0.9672 
   6                                      rs2844696   30933371    A  0.04666  0.04423    G       0.1372       0.7111        1.058 
   6                                     rs17196137   30933397    A     0.31   0.3137    C      0.06348       0.8011        0.983 
   6                              chr6_30933794_A_C   30933794    A   0.1204   0.1238    C       0.1131       0.7367       0.9681 
   6                                     rs17189812   30933801    A  0.06893  0.07156    G       0.1065       0.7441       0.9605 
   6                                      rs3131933   30933864    A   0.4793   0.4823    G      0.03632       0.8488        0.988 
   6                                      rs3095148   30933967    A   0.2603   0.2602    G    4.934e-05       0.9944        1.001 
   6                                      rs2532919   30933975    C   0.2503   0.2356    A        1.178       0.2778        1.083 
   6                              chr6_30934035_C_T   30934035    A  0.01379  0.01673    G       0.5758        0.448       0.8216 
   6                                      rs9368649   30938883    G  0.08714   0.0721    A        3.107      0.07796        1.229 
   6                                     rs17189819   30940125    A   0.1328   0.1282    G       0.1862       0.6661        1.042 
   6                                     rs17189826   30940226    A  0.01644  0.01395    G       0.4163       0.5188        1.181 
   6                                      rs3131932   30940328    A   0.4029   0.3855    G        1.272       0.2594        1.076 
   6                                      rs2530710   30940387    A   0.1363   0.1456    G       0.7186       0.3966       0.9259 
   6                                     rs17196185   30940505    A  0.04357  0.03821    G       0.7376       0.3904        1.147 
   6                              chr6_30940569_C_G   30940569    G   0.2251   0.2356    C       0.6253       0.4291       0.9424 
   6                                      rs3132579   30940989    G  0.08493   0.0855    A     0.004277       0.9479       0.9926 
   6                              chr6_30945625_A_T   30945625    A  0.02651  0.03302    T        1.465       0.2261       0.7974 
   6                                      rs2844682   30946148    A   0.2397   0.2286    G       0.6834       0.4084        1.063 
   6                              chr6_30946496_A_C   30946496    A   0.3568   0.3856    C        3.552      0.05947       0.8841 
   6                                      rs2517431   30947378    A   0.2232   0.2325    C       0.4893       0.4842       0.9487 
   6                             corect_rs191516526   30948912    A        0 0.0004798    G       0.8841       0.3471            0 
   6                                      rs2517425   30949670    C    0.268   0.2633    A       0.1182        0.731        1.025 
   6                                     rs73727148   30951558    A   0.0228  0.01302    C        5.556      0.01841        1.768 
   6                                      rs1634714   30951561    G  0.08537   0.0855    A    0.0002379       0.9877       0.9983 
   6                                      rs9295938   30953105    A   0.1129  0.09712    G        2.687       0.1011        1.184 
   6                              chr6_30955043_A_G   30955043    G        0        0    A           NA           NA           NA 
   6                                     rs45575033   30955613    A  0.02704  0.02138    G        1.376       0.2407        1.272 
   6                                      rs2517415   30956779    A   0.2402   0.2272    G       0.9439       0.3313        1.075 
   6                              chr6_30960221_A_T   30960221    A  0.02651  0.03299    T        1.453       0.2281       0.7982 
   6                                      rs2844673   30961926    A   0.2402   0.2272    G       0.9493       0.3299        1.075 
   6                                     rs76095072   30964911    A 0.0005302 0.0009294    C       0.2157       0.6423       0.5703 
   6                                     rs11970559   30966141    A 0.003181 0.002788    G      0.05246       0.8188        1.141 
   6                                      rs1634716   30969754    A   0.0562  0.05628    G    0.0001078       0.9917       0.9986 
   6                                      rs1632859   30969898    G   0.2324   0.2467    A        1.125       0.2889       0.9245 
   6                                     rs11964080   30970970    A  0.02386  0.02138    G       0.2817       0.5956        1.119 
   6                                      rs1632855   30971769    G  0.08431   0.0859    A      0.03278       0.8563       0.9797 
   6                                      rs1634717   30972589    C   0.4783   0.4949    A         1.11       0.2921       0.9356 
   6                                      rs9394024   30973088    A        0 0.0004647    C       0.8766       0.3491            0 
   6                                      rs1634719   30973165    G   0.2821   0.2786    A      0.06193       0.8035        1.018 
   6                                      rs2523915   30973358    T   0.2402   0.2272    A       0.9439       0.3313        1.075 
   6                                     rs41291746   30975498    A 0.002651 0.006041    G        2.603       0.1067       0.4374 
   6                                      rs1634720   30977183    G   0.1903   0.1986    A       0.4365       0.5088       0.9487 
   6                                     rs17196290   30978024    A  0.04189  0.04837    G        0.976       0.3232       0.8601 
   6                                     rs12203410   30978746    A   0.1448   0.1608    G         1.99       0.1584       0.8834 
   6                                     rs76296100   30980203    T 0.0005302 0.0009294    A       0.2157       0.6423       0.5703 
   6                                      rs6913305   30981307    A   0.4104   0.3931    G        1.248        0.264        1.075 
   6                                      rs9394026   30982544    A   0.1845   0.1854    G     0.005298        0.942       0.9941 
   6                                     rs28360979   30982858    C  0.05992  0.07063    A        1.883         0.17       0.8386 
   6                                     rs74462801   30983013    G   0.2644   0.2783    A       0.9618       0.3267       0.9322 
   6                              chr6_30983326_C_T   30983326    A   0.1485   0.1636    G        1.737       0.1875       0.8915 
   6                                     rs58389965   30983692    A        0        0    C           NA           NA           NA 
   6                                      rs9262495   30986527    G   0.2259   0.2077    A        1.956       0.1619        1.113 
   6                                      rs1632870   30987987    A   0.1135   0.1259    G        1.477       0.2243       0.8884 
   6                              chr6_30990306_C_T   30990306    A   0.3307   0.3229    G       0.2742       0.6005        1.036 
   6                                      rs9262539   30990490    A   0.3006   0.2981    C      0.02986       0.8628        1.012 
   6                                      rs6903912   30991559    A   0.3224   0.3151    G       0.2481       0.6184        1.034 
   6                                     rs35590025   30992111    A   0.0334  0.03578    C       0.1696       0.6804       0.9313 
   6                                      rs3909115   30993188    C   0.3611   0.3434    A        1.378       0.2404        1.081 
   6                                     rs28360985   30993244    A  0.07143  0.08826    G        3.674      0.05527       0.7946 
   6                                      rs1419664   30993313    A   0.1034   0.1097    G       0.4147       0.5196       0.9362 
   6                                      rs3094672   30993377    T   0.1486   0.1427    A       0.2873        0.592        1.049 
   6                                      rs2523898   30993533    G   0.5149   0.4804    A        4.765      0.02905        1.148 
   6                                      rs4713420   30993567    A   0.1348   0.1238    C        1.076       0.2997        1.103 
   6                              chr6_30993590_A_G   30993590    G   0.1607   0.1748    A        1.432       0.2314       0.9035 
   6                              chr6_30993635_A_G   30993635    G  0.01169  0.01554    A        1.091       0.2963       0.7495 
   6                                     rs72502536   30993719    G 0.001062 0.002796    A        1.523       0.2171        0.379 
   6                                     rs62399430   30993866    T    0.155   0.1505    A       0.1555       0.6933        1.035 
   6                              chr6_30997816_G_T   30997816    A   0.2144   0.2129    C        0.013       0.9092        1.009 
   6                                     rs28374934   30998398    A  0.01644  0.01998    G       0.7019       0.4021       0.8196 
   6                              chr6_30998558_A_C   30998558    A  0.01968  0.02138    C       0.1429       0.7054       0.9191 
   6                              chr6_30998781_C_T   30998781    A   0.1435   0.1284    G        1.961       0.1614        1.138 
   6                                      rs6457301   30998879    G   0.3806   0.3721    A       0.3078       0.5791        1.037 
   6                                     rs28732080   31001177    G  0.03393  0.02928    A       0.7163       0.3974        1.165 
   6                                      rs3909113   31001421    G  0.02707  0.03857    A        4.138      0.04193       0.6936 
   6                              chr6_31001519_C_T   31001519    A    0.237   0.2426    G       0.1716       0.6787       0.9698 
   6                                     rs59356242   31001679    A  0.03181  0.03439    C       0.2074       0.6488       0.9227 
   6                                     rs11754586   31001911    A   0.1707   0.1642    G       0.3091       0.5782        1.048 
   6                                      rs6933349   31002013    A   0.2211   0.2179    G      0.05883       0.8084        1.019 
   6                              chr6_31002101_A_G   31002101    A   0.1003  0.08777    G         1.86       0.1726        1.159 
   6                                      rs4248153   31002527    G   0.4507    0.459    A       0.2818       0.5955       0.9669 
   6                                      rs4248154   31002616    A   0.1501   0.1696    G        2.853      0.09118       0.8643 
   6                                      rs4713424   31002742    A   0.1204   0.1283    G       0.5741       0.4486         0.93 
   6                                      rs9262550   31002944    T  0.06787  0.06924    A       0.0295       0.8636       0.9788 
   6                                      rs9262551   31002997    G  0.07212  0.06292    A        1.334        0.248        1.158 
   6                                     rs28894977   31003701    G  0.04507  0.04605    A      0.02207       0.8819       0.9778 
   6                                      rs9357105   31003923    A        0 0.0009294    G        1.754       0.1854            0 
   6                                     rs74359679   31004048    G  0.02068  0.02602    A        1.249       0.2637       0.7903 
   6                              chr6_31005139_C_T   31005139    G   0.3452   0.3409    A      0.08034       0.7768        1.019 
   6                              chr6_31005483_A_C   31005483    A    0.025  0.02233    C       0.3117       0.5767        1.123 
   6                              chr6_31005490_G_T   31005490    A  0.01803  0.01673    C      0.09956       0.7524        1.079 
   6                                      rs9262556   31005713    A   0.0859  0.07946    G       0.5501       0.4583        1.089 
   6                              chr6_31006092_A_G   31006092    A   0.3393    0.336    G      0.05123       0.8209        1.015 
   6                                      rs2844665   31006855    A   0.3452   0.3405    G      0.09894       0.7531        1.021 
   6                                      rs4711253   31007081    A   0.1168   0.1265    C       0.8893       0.3457       0.9128 
   6                              chr6_31007590_A_G   31007590    G   0.3293   0.3205    A       0.3552       0.5512        1.041 
   6                              chr6_31008368_A_G   31008368    G   0.3455   0.3399    A       0.1443        0.704        1.026 
   6                              chr6_31008818_A_G   31008818    G   0.3452   0.3413    A      0.06614        0.797        1.017 
   6                                      rs2517546   31009055    A  0.06575  0.07129    G       0.4813       0.4878       0.9167 
   6                              chr6_31009137_A_G   31009137    G   0.3144   0.3253    A       0.5443       0.4607       0.9513 
   6                              chr6_31009302_C_T   31009302    A   0.3431   0.3384    G       0.1014       0.7502        1.022 
   6                              chr6_31009649_A_C   31009649    A   0.3452   0.3405    C      0.09894       0.7531        1.021 
   6                                      rs2508015   31010200    A   0.4003   0.4047    G      0.07843       0.7794       0.9821 
   6                              chr6_31010658_A_G   31010658    G   0.1642   0.1594    A       0.1707       0.6795        1.036 
   6                                      rs2844647   31011013    A    0.465   0.4772    G       0.6028       0.4375       0.9521 
   6                                      rs9262568   31011373    G  0.04613  0.04791    A      0.07077       0.7902       0.9611 
   6                              chr6_31011662_A_G   31011662    A   0.1898   0.1826    G       0.3441       0.5575        1.049 
   6                                      rs2523872   31012730    A   0.3287   0.3206    G       0.3013        0.583        1.038 
   6                                     rs12211068   31012994    A  0.03715  0.03628    C       0.0218       0.8826        1.025 
   6                                     rs10947130   31013746    A   0.1638   0.1578    G       0.2697       0.6035        1.046 
   6                              chr6_31014116_A_G   31014116    G   0.3319    0.325    A        0.221       0.6383        1.032 
   6                              chr6_31014433_A_G   31014433    A  0.03712  0.03996    G       0.2194       0.6395        0.926 
   6                                     rs28732089   31015887    G  0.04087  0.04275    A      0.08854        0.766       0.9541 
   6                              chr6_31016753_C_T   31016753    G 0.009554  0.01103    A       0.2098       0.6469       0.8652 
   6                              chr6_31016914_C_G   31016914    G   0.3737   0.3672    C       0.1806       0.6709        1.028 
   6                              chr6_31017256_A_C   31017256    A  0.02439  0.02509    C      0.02055        0.886       0.9713 
   6                              chr6_31017347_A_G   31017347    G    0.458   0.4727    A       0.8664        0.352       0.9426 
   6                                      rs2517532   31018407    A   0.3727   0.3681    G      0.09188       0.7618         1.02 
   6                                      rs2523864   31018546    A    0.465    0.473    G       0.2633       0.6078       0.9681 
   6                                      rs2394427   31019562    A   0.1628   0.1584    G       0.1406       0.7077        1.033 
   6                              chr6_31020057_A_G   31020057    A   0.3725   0.3687    G      0.05951       0.8073        1.016 
   6                                      rs4713428   31020933    G   0.1941   0.1918    A      0.03281       0.8563        1.015 
   6                              chr6_31021017_C_G   31021017    C   0.2365   0.2326    G      0.08608       0.7692        1.022 
   6                                      rs2523857   31021504    A   0.3487   0.3569    G       0.2966       0.5861       0.9647 
   6                                      rs2517527   31021547    A   0.3457   0.3589    G       0.7703       0.3801       0.9437 
   6                                      rs3873352   31022113    C   0.1546   0.1566    G      0.02982       0.8629       0.9851 
   6                              chr6_31022169_A_G   31022169    G   0.0737  0.05855    A        3.763      0.05241        1.279 
   6                                      rs9262619   31022266    C   0.3091   0.2903    G        1.695        0.193        1.094 
   6                                      rs3915966   31022274    A   0.4002    0.394    G       0.1643       0.6852        1.026 
   6                                      rs2255314   31022354    G    0.201   0.2037    A      0.04514       0.8317       0.9834 
   6                                     rs16898614   31023840    G  0.07317   0.0591    A        3.228       0.0724        1.257 
   6                                      rs3131788   31024796    A  0.06628  0.07156    G       0.4362       0.5089       0.9209 
   6                                      rs9262638   31025989    A   0.2402   0.2365    G      0.07354       0.7863         1.02 
   6                                      rs9262639   31026009    A    0.237   0.2337    G      0.05986       0.8067        1.018 
   6                              chr6_31026240_C_T   31026240    G 0.007423 0.003256    A        3.371      0.06636         2.29 
   6                                      rs2517523   31026434    G   0.5042   0.4893    A        0.897       0.3436        1.062 
   6                              chr6_31027336_A_G   31027336    A  0.06999  0.07946    G        1.299       0.2544       0.8718 
   6                              chr6_31027516_A_G   31027516    A     0.21   0.1964    G        1.135       0.2868        1.088 
   6                                      rs2517518   31028345    A   0.2511   0.2426    G       0.3904       0.5321        1.047 
   6                                      rs2517515   31029258    A    0.255   0.2486    G       0.2213       0.6381        1.035 
   6                                      rs2523842   31029282    A  0.05249  0.06041    G        1.178       0.2778       0.8617 
   6                                     rs57322673   31031800    G        0        0    C           NA           NA           NA 
   6                             corect_rs114549754   31031851    G  0.04878  0.04786    A      0.01843        0.892         1.02 
   6                             corect_rs148784741   31033068    G        0        0    A           NA           NA           NA 
   6                                     rs62399063   31036878    G  0.04189  0.04972    A        1.404       0.2361       0.8356 
   6                                      rs2523891   31038976    A   0.4958   0.4786    G        1.186       0.2762        1.071 
   6                                      rs3094671   31044463    G  0.06582  0.07203    A       0.6018       0.4379       0.9077 
   6                              chr6_31044468_A_G   31044468    A   0.4958   0.4796    G        1.056        0.304        1.067 
   6                                      rs9378152   31045554    C  0.07847  0.08093    G      0.08263       0.7738       0.9671 
   6                              chr6_31045574_C_G   31045574    G    0.439   0.4488    C       0.3918       0.5313        0.961 
   6                              chr6_31047448_A_G   31047448    A  0.02598  0.02556    G     0.007177       0.9325        1.017 
   6                                      rs3132564   31047620    A   0.3762   0.3953    G        1.536       0.2152       0.9227 
   6                              chr6_31048992_C_T   31048992    G   0.3409   0.3512    A       0.4644       0.4956       0.9558 
   6                                      rs9263475   31050348    G   0.3524   0.3299    A        2.268       0.1321        1.105 
   6                                      rs3095311   31051675    G  0.06443  0.07163    A       0.8122       0.3675       0.8926 
   6                                      rs2535310   31053257    A   0.4396   0.4498    C       0.4284       0.5128       0.9593 
   6                                      rs2535303   31055423    G   0.4268   0.4381    A        0.518       0.4717       0.9552 
   6                        chr6_31055537_ATC_INDEL   31055537    D   0.4262   0.4117    I       0.8692       0.3512        1.061 
   6                              chr6_31056632_A_T   31056632    T   0.4274   0.4382    A       0.4808       0.4881       0.9568 
   6                                      rs3130544   31058340    A   0.0562  0.06087    C       0.3968       0.5288       0.9187 
   6                              chr6_31058627_C_T   31058627    A    0.416   0.4363    G         1.65        0.199       0.9204 
   6                              chr6_31059254_A_T   31059254    A   0.4268   0.4394    T       0.6482       0.4208         0.95 
   6                              chr6_31059325_A_C   31059325    C   0.4273   0.4387    A       0.5343       0.4648       0.9544 
   6                              chr6_31059386_A_G   31059386    G   0.4268   0.4398    A       0.6907       0.4059       0.9484 
   6                                      rs2535298   31059462    G   0.1182   0.1224    A       0.1672       0.6826       0.9611 
   6                              chr6_31059483_A_G   31059483    A   0.4272   0.4406    G       0.7308       0.3926       0.9469 
   6                              chr6_31059515_A_G   31059515    G   0.4268   0.4402    A       0.7346       0.3914       0.9468 
   6                                      rs2517455   31059900    A   0.4268   0.4386    G       0.5674       0.4513       0.9532 
   6                                      rs2517453   31060115    G   0.4268   0.4382    A       0.5291        0.467       0.9547 
   6                                      rs2517452   31060162    A   0.4268   0.4381    G       0.5305       0.4664       0.9547 
   6                                      rs2535296   31060219    G   0.1257   0.1386    A        1.463       0.2264       0.8932 
   6                                     rs67565791   31061013    A   0.1506   0.1445    G       0.2944       0.5874        1.049 
   6                     chr6_31061078_INDEL_TATAAC   31061078    D   0.4268   0.4382    I       0.5291        0.467       0.9547 
   6                                      rs2517450   31061439    G   0.4271    0.439    A       0.5767       0.4476       0.9527 
   6                                     rs16898709   31061489    C        0        0    A           NA           NA           NA 
   6                                      rs3094087   31061561    G  0.07794  0.08968    A        1.797       0.1801        0.858 
   6                                      rs6901708   31061581    G   0.2078   0.2165    A       0.4542       0.5004       0.9493 
   6                         chr6_31061624_AC_INDEL   31061624    D   0.4268   0.4382    I       0.5291        0.467       0.9547 
   6                                      rs2535293   31062363    A   0.4268    0.437    G        0.432        0.511        0.959 
   6                                      rs2535292   31062414    G   0.4268   0.4382    A       0.5291        0.467       0.9547 
   6                              chr6_31062667_A_G   31062667    A   0.3261   0.3403    G       0.9146       0.3389        0.938 
   6                              chr6_31062899_C_T   31062899    G   0.4268   0.4359    A       0.3386       0.5606       0.9635 
   6                                      rs2535290   31063132    A   0.4274   0.4386    G       0.5174        0.472       0.9552 
   6                              chr6_31063233_C_T   31063233    G   0.4268   0.4382    A        0.536       0.4641       0.9544 
   6                              chr6_31063328_C_T   31063328    A   0.3884   0.3732    G       0.9668       0.3255        1.066 
   6                         chr6_31065912_AG_INDEL   31065912    D   0.4274   0.4382    I       0.4808       0.4881       0.9568 
   6                              chr6_31066468_C_T   31066468    G   0.3869   0.3715    A        1.016       0.3134        1.068 
   6                                      rs2894179   31066671    A   0.1463   0.1487    C       0.0444       0.8331       0.9814 
   6                                      rs2517403   31067009    G   0.3869   0.3717    A       0.9857       0.3208        1.067 
   6                              chr6_31068364_C_G   31068364    C   0.3837   0.3695    G       0.8532       0.3556        1.062 
   6                              chr6_31068420_C_T   31068420    A   0.4274   0.4377    G       0.4405       0.5069       0.9586 
   6                                      rs6919169   31069899    A   0.3829   0.3683    G       0.8687       0.3513        1.064 
   6                              chr6_31071058_G_T   31071058    C   0.3887   0.3719    A        1.208       0.2717        1.074 
   6                              chr6_31071100_A_G   31071100    G    0.388   0.3738    A       0.8538       0.3555        1.062 
   6                                      rs9263620   31073007    A   0.2741   0.2805    C       0.2032       0.6522       0.9686 
   6                              chr6_31073857_A_C   31073857    C   0.3885   0.3815    A       0.2069       0.6492         1.03 
   6                              chr6_31073903_A_G   31073903    A   0.4274   0.4382    G       0.4808       0.4881       0.9568 
   6                                      rs6457327   31074030    A   0.3271   0.3406    C       0.8204       0.3651       0.9412 
   6                                      rs2517485   31074101    A   0.3971   0.3875    G       0.3879       0.5334        1.041 
   6                                     rs35944195   31074829    A   0.0456  0.04047    G       0.6455       0.4217        1.133 
   6                                      rs1064190   31075115    C   0.4274   0.4382    A       0.4808       0.4881       0.9568 
   6                                      rs9263625   31075161    A    0.185   0.1901    G       0.1653       0.6843       0.9677 
   6                                     rs57140518   31075342    A 0.003181 0.004647    G        0.547       0.4596       0.6836 
   6                                      rs1064191   31075375    A   0.4274   0.4382    G       0.4808       0.4881       0.9568 
   6                                      rs2844635   31075481    G   0.3884   0.3717    A        1.185       0.2764        1.073 
   6                                      rs2517529   31076978    C   0.4756   0.4669    G       0.3025       0.5823        1.035 
   6                                      rs9391709   31077405    C  0.09703  0.09572    G      0.01969       0.8884        1.015 
   6                                      rs1265065   31077724    G   0.0483  0.04884    A     0.006234       0.9371       0.9885 
   6                              chr6_31077732_C_G   31077732    G   0.4268   0.4384    C       0.5517       0.4576       0.9537 
   6                              chr6_31077938_C_T   31077938    A   0.4272   0.4398    G       0.6505       0.4199       0.9499 
   6                              chr6_31078005_A_G   31078005    A   0.3889   0.3709    G        1.384       0.2395         1.08 
   6                              chr6_31078257_G_T   31078257    A   0.3884    0.371    C        1.286       0.2567        1.077 
   6                              chr6_31078274_C_G   31078274    G   0.4867    0.471    C        0.989         0.32        1.065 
   6                              chr6_31078495_C_G   31078495    G   0.4268   0.4382    C        0.536       0.4641       0.9544 
   6                              chr6_31078557_C_T   31078557    G   0.4268   0.4382    A        0.536       0.4641       0.9544 
   6                                      rs1265057   31078615    G   0.4846   0.4664    A        1.323         0.25        1.075 
   6                              chr6_31078650_C_T   31078650    G   0.4268    0.439    A       0.6145       0.4331       0.9513 
   6                              chr6_31078899_A_C   31078899    A    0.388   0.3722    C        1.064       0.3023        1.069 
   6                                      rs2233981   31079578    A  0.05638  0.05561    G      0.01133       0.9152        1.015 
   6                                      exm529670   31079643    A   0.4267   0.4381    G       0.5318       0.4658       0.9546 
   6                                     rs79009277   31079645    C        0        0    G           NA           NA           NA 
   6                                      exm529696   31079994    A   0.1035  0.09739    G       0.4156       0.5191         1.07 
   6                                      rs2233975   31080009    G  0.04352  0.03541    A        1.752       0.1857        1.239 
   6                                      exm529699   31080016    C   0.1768   0.1577    G        2.632       0.1047        1.147 
   6                                      rs2233972   31080103    G        0        0    A           NA           NA           NA 
   6                              chr6_31080471_A_G   31080471    A   0.4204   0.4344    G       0.8082       0.3687       0.9443 
   6                                      rs2233967   31080828    C   0.1622   0.1668    G       0.1528       0.6959       0.9673 
   6                              chr6_31080859_C_T   31080859    A   0.4644   0.4775    G       0.6946       0.4046       0.9486 
   6                                      rs2233965   31080899    C   0.1629   0.1678    A       0.1681       0.6818       0.9657 
   6                              chr6_31081052_C_T   31081052    G   0.3185   0.3162    A      0.02412       0.8766        1.011 
   6                              chr6_31081080_A_G   31081080    G  0.06157  0.06701    A       0.4909       0.4835       0.9135 
   6                              chr6_31081205_A_G   31081205    G   0.1413   0.1358    A       0.2569       0.6122        1.047 
   6                                      rs2233955   31081251    A   0.2059   0.1995    G       0.2554       0.6133         1.04 
   6                                      rs1265048   31081409    G   0.3818   0.3912    A       0.3745       0.5406       0.9611 
   6                                      rs3094222   31081434    G  0.06575  0.07156    A       0.5299       0.4666        0.913 
   6                                      rs1265047   31081464    G   0.4024   0.4043    A      0.01408       0.9055       0.9924 
   6                              chr6_31081635_A_G   31081635    A   0.1262   0.1182    G       0.5917       0.4418        1.077 
   6                              Chr6:31081746:C:T   31081746    A   0.2402   0.2386    G      0.01351       0.9075        1.009 
   6                              chr6_31081838_C_T   31081838    A   0.2556   0.2546    G     0.004482       0.9466        1.005 
   6                                     rs17190526   31082081    A   0.0859  0.08504    G     0.009489       0.9224        1.011 
   6                              chr6_31082127_A_G   31082127    A   0.3089   0.3074    G      0.01025       0.9194        1.007 
   6                              chr6_31082285_A_G   31082285    A   0.4828   0.4929    G       0.3972       0.5286       0.9607 
   6                                      rs3130554   31082304    A   0.4852   0.4958    C       0.4552       0.4999       0.9583 
   6                                      rs6917517   31082361    A   0.2497   0.2319    G        1.754       0.1854        1.103 
   6                                      rs3130980   31082404    A   0.3716   0.3769    G       0.1162       0.7331       0.9779 
   6                                      rs3094220   31082987    G   0.1628   0.1766    A        1.356       0.2442       0.9066 
   6                                      rs3094217   31083656    G   0.3802   0.3894    A        0.362       0.5474       0.9617 
   6                              chr6_31084163_C_T   31084163    A   0.3798   0.3892    G       0.3752       0.5402        0.961 
   6                              Chr6:31084166:C:A   31084166    A 0.002651 0.004647    C        1.082       0.2983       0.5694 
   6                              chr6_31084787_C_T   31084787    G    0.254   0.2723    A        1.713       0.1906       0.9101 
   6                                     rs75843924   31085136    A        0        0    G           NA           NA           NA 
   6                              chr6_31085340_C_T   31085340    A   0.2004   0.2072    G       0.2882       0.5913       0.9588 
   6                                      rs3095314   31089631    A   0.4115   0.4047    G       0.1875        0.665        1.028 
   6                                      rs3095312   31090837    C   0.4125   0.4268    G       0.8458       0.3577       0.9429 
   6                              chr6_31091163_C_T   31091163    A    0.413   0.4261    G        0.705       0.4011       0.9477 
   6                                      rs3094204   31091992    A   0.3885   0.3995    G       0.5087       0.4757        0.955 
   6                              chr6_31092049_C_G   31092049    C   0.4257   0.4395    G       0.7839       0.3759       0.9452 
   6                                      rs3095302   31093066    G   0.4835   0.4972    A       0.7507       0.3862       0.9468 
   6                                      rs6909321   31093190    A   0.1007  0.08909    G        1.593        0.207        1.146 
   6                              chr6_31093356_A_G   31093356    A   0.4835   0.4972    G       0.7501       0.3864       0.9468 
   6                                      rs3815087   31093587    A   0.2611   0.2281    G        5.943      0.01478        1.196 
   6                                     rs55803249   31093914    A  0.04242  0.04368    G      0.03885       0.8437       0.9698 
   6                                     rs10947137   31094971    C  0.09076  0.09526    A       0.2403        0.624       0.9481 
   6                                      rs9263706   31095210    A   0.1548    0.131    G        4.663      0.03083        1.215 
   6                                      rs3131004   31095294    A   0.4857   0.4474    G        5.902      0.01512        1.166 
   6                              chr6_31095942_A_G   31095942    A   0.1002  0.09163    G        0.856       0.3549        1.104 
   6                                      rs9263717   31096526    G   0.2925   0.2584    A        5.868      0.01542        1.187 
   6                                      rs9263719   31096575    A   0.1888   0.1637    G        4.351      0.03698        1.189 
   6                                      rs3130559   31097301    A   0.2413   0.2574    G        1.404        0.236       0.9171 
   6                                      rs3734860   31097484    A   0.1007   0.1157    T        2.323       0.1275       0.8562 
   6                       chr6_31097915_INDEL_TAAT   31097915    D   0.2052   0.2091    I       0.0936       0.7597       0.9765 
   6                                      rs3131009   31098832    G   0.2346   0.2328    A      0.01883       0.8909         1.01 
   6                                      rs3823419   31101001    A   0.2052   0.2104    G       0.1669       0.6829       0.9687 
   6                              chr6_31101426_C_T   31101426    A   0.2248   0.2491    G        3.263      0.07085       0.8744 
   6                              chr6_31101674_C_T   31101674    A   0.1209   0.1292    G       0.6304       0.4272        0.927 
   6                                     rs10456391   31102377    G   0.4168   0.4473    A        3.789       0.0516        0.883 
   6                                      rs3130566   31102618    G  0.06522  0.07256    C       0.8413        0.359       0.8918 
   6                              chr6_31105310_C_T   31105310    G   0.1401   0.1457    A       0.2557       0.6131       0.9554 
   6                              chr6_31105413_C_T   31105413    G   0.3526   0.3619    A       0.3752       0.5402       0.9605 
   6                          chr6_31105859_G_INDEL   31105859    D  0.07749  0.07929    I      0.04476       0.8324       0.9754 
   6                              chr6_31105891_C_T   31105891    A  0.09279   0.1027    G        1.115        0.291       0.8937 
   6                                      rs2233950   31106065    A  0.02442  0.02421    G     0.001823       0.9659        1.009 
   6                                      rs1265098   31106177    G   0.2718   0.2282    A        10.23     0.001384        1.262 
   6                                     rs79592231   31106236    A 0.003181 0.006506    G        2.254       0.1333       0.4874 
   6                                      rs3130573   31106268    G   0.3047   0.3093    A       0.1012       0.7504       0.9785 
   6                                      rs3132557   31106409    G   0.4039   0.4061    A      0.02029       0.8867       0.9909 
   6                              chr6_31106489_C_T   31106489    A  0.01538  0.01814    G       0.4631       0.4962       0.8453 
   6                                      rs9263726   31106499    A   0.1654   0.1798    G        1.457       0.2275        0.904 
   6                                     rs16898823   31106606    A   0.1336    0.119    T        1.963       0.1612        1.142 
   6                                      rs1265093   31107187    A   0.2545   0.2491    G       0.1577       0.6912        1.029 
   6                             corect_rs114345219   31107209    A  0.04198  0.05074    G        1.734       0.1879       0.8196 
   6                              chr6_31107258_A_G   31107258    A   0.2519   0.2407    G        0.675       0.4113        1.062 
   6                                      rs2233945   31107361    A   0.1941   0.2096    C        1.484       0.2231       0.9084 
   6                                      rs2233944   31107422    A 0.0005308 0.001397    C       0.7592       0.3836       0.3797 
   6                                      rs2233943   31107447    G 0.0005319 0.003262    C        3.766      0.05231       0.1626 
   6                                         rs1966   31107733    A   0.2041   0.1998    G       0.1165       0.7328        1.027 
   6                              chr6_31107904_C_G   31107904    G    0.141   0.1341    C       0.4006       0.5268         1.06 
   6                                      rs2233940   31107922    A  0.01491  0.01209    G       0.6012       0.4381        1.236 
   6                                      rs3130454   31108485    G   0.2612   0.2481    A       0.8734         0.35        1.071 
   6                                      rs9263733   31108829    A  0.07582  0.08318    G       0.7413       0.3893       0.9043 
   6                       chr6_31109633_CTTT_INDEL   31109633    D   0.2455    0.263    I        1.624       0.2025       0.9117 
   6                              chr6_31109810_C_T   31109810    A   0.2884   0.2872    G     0.007865       0.9293        1.006 
   6                              chr6_31109882_A_C   31109882    C   0.4574   0.4464    A       0.4893       0.4843        1.046 
   6                              chr6_31110671_C_G   31110671    G   0.2041   0.1998    C       0.1165       0.7328        1.027 
   6                                     rs73397100   31111125    A 0.002128 0.006058    G        3.681      0.05503       0.3498 
   6                                      rs1265083   31111347    A  0.03875  0.04372    C       0.6259       0.4289       0.8817 
   6                                      rs9263740   31111400    G   0.2532   0.2681    A        1.162       0.2811       0.9254 
   6                              chr6_31112075_C_T   31112075    G   0.4586   0.4452    A        0.737       0.3906        1.056 
   6                                      exm529924   31112484    A  0.09809  0.08968    G       0.8373       0.3602        1.104 
   6                                      rs2073720   31112823    G 0.001629 0.0009363    A       0.3777       0.5389        1.741 
   6                              chr6_31112925_A_G   31112925    G   0.1831   0.1905    A       0.3617       0.5476       0.9525 
   6                              chr6_31113052_C_T   31113052    G   0.2253   0.2313    A       0.2082       0.6482       0.9662 
   6                             corect_rs111299097   31113083    A   0.2888   0.2872    G      0.01136       0.9151        1.007 
   6                             corect_rs112320574   31113149    T  0.04348  0.05623    A        3.421      0.06436        0.763 
   6                              chr6_31113214_G_T   31113214    A    0.203   0.1974    C       0.1964       0.6577        1.036 
   6                                     rs17196989   31113703    G  0.02598   0.0237    A       0.2167       0.6415        1.099 
   6                                      rs3132538   31113842    A     0.14   0.1321    G       0.5324       0.4656        1.069 
   6                                       rs746647   31114182    G    0.288   0.2872    A     0.003269       0.9544        1.004 
   6                                      rs2240062   31114762    A   0.1405   0.1342    G       0.3373       0.5614        1.055 
   6                                      rs1265071   31114855    C   0.1893   0.1975    A       0.4329       0.5106       0.9488 
   6                              chr6_31115207_A_G   31115207    A   0.1113   0.1125    G      0.01239       0.9114       0.9889 
   6                                      rs1265067   31116142    A   0.2886   0.2969    G       0.3293       0.5661       0.9606 
   6                                       rs130071   31116210    A   0.2646   0.2647    G    7.863e-06       0.9978       0.9998 
   6                              chr6_31116246_A_T   31116246    T  0.03765  0.03625    A      0.05547       0.8138         1.04 
   6                                      exm529970   31116246    A    0.458   0.4568    G     0.005519       0.9408        1.005 
   6                                      rs2027937   31116502    A  0.09309  0.08698    G       0.4577       0.4987        1.077 
   6                                     rs79947220   31116946    A   0.1932   0.2027    G       0.5692       0.4506       0.9419 
   6                              chr6_31117053_C_T   31117053    A   0.1935   0.2023    G       0.4889       0.4844       0.9461 
   6                              chr6_31117075_G_T   31117075    A   0.3569    0.329    C        3.472      0.06241        1.132 
   6                                      rs1265114   31117188    A   0.2874    0.286    G     0.008746       0.9255        1.007 
   6                              chr6_31117619_C_T   31117619    A   0.1932   0.2021    G       0.5047       0.4774       0.9452 
   6                         chr6_31117730_INDEL_TG   31117730    D  0.01278  0.01514    I       0.3997       0.5273       0.8422 
   6                                      rs1265112   31118019    G   0.2877   0.2874    A    0.0002916       0.9864        1.001 
   6                                       rs130067   31118511    C   0.2052   0.1998    A       0.1804        0.671        1.034 
   6                                       rs130078   31118565    G   0.1935   0.2025    C       0.5097       0.4753        0.945 
   6                                      exm530001   31118898    T  0.09173  0.08372    A       0.8072        0.369        1.105 
   6                                      rs2517985   31118942    G    0.288   0.2872    A     0.002736       0.9583        1.004 
   6                              chr6_31119422_A_G   31119422    A   0.1119    0.113    G      0.01322       0.9085       0.9886 
   6                                     rs56205037   31120768    A  0.09332   0.0869    G       0.5069       0.4765        1.082 
   6                                       rs130077   31122330    A   0.1946   0.2096    G        1.396       0.2373       0.9112 
   6                                       rs130076   31122482    A   0.1507   0.1547    G       0.1224       0.7265       0.9696 
   6                                      exm530018   31122500    A   0.1423   0.1445    G      0.03973        0.842       0.9821 
   6                             corect_rs115511760   31122502    A   0.0509  0.06285    G        2.648       0.1037       0.7997 
   6                              chr6_31122564_C_G   31122564    C  0.02598  0.02533    G      0.01706       0.8961        1.026 
   6                              chr6_31123434_A_C   31123434    C  0.02068   0.0237    A       0.4207       0.5166       0.8699 
   6                                      rs3130453   31124849    A   0.4724   0.4679    G       0.0814       0.7754        1.018 
   6                                     rs16898864   31124956    G        0        0    A           NA           NA           NA 
   6                              Chr6:31125191:T:-   31125191    D 0.0005302 0.0009294    I       0.2157       0.6423       0.5703 
   6                              chr6_31125257_A_C   31125257    A  0.09926  0.09023    C       0.9561       0.3282        1.111 
   6                              chr6_31125569_G_T   31125569    A   0.3794   0.3964    C        1.215       0.2703        0.931 
   6                                       rs720466   31125705    G   0.1988   0.2142    C        1.436       0.2308       0.9107 
   6                              chr6_31125777_G_T   31125777    A   0.2846   0.2977    C       0.8198       0.3652       0.9389 
   6                                      rs3130455   31125978    T   0.1504    0.153    A      0.05479       0.8149       0.9796 
   6                                      rs3130456   31126252    C   0.3879   0.4116    A        2.356       0.1248       0.9058 
   6                                     rs17197101   31126409    A   0.1076  0.09488    C        1.802       0.1795        1.151 
   6                                      rs1150765   31127562    A    0.199   0.2147    G        1.491       0.2221        0.909 
   6                              chr6_31127602_A_G   31127602    A    0.403   0.4129    G       0.4134       0.5202       0.9595 
   6                                      exm530069   31129310    A  0.06522  0.07276    G       0.8861       0.3465       0.8891 
   6                              chr6_31129616_A_G   31129616    A   0.1828   0.1855    G      0.04782       0.8269       0.9823 
   6                              chr6_31129642_A_C   31129642    A   0.1423   0.1397    C      0.05545       0.8138        1.022 
   6                                      exm530086   31129707    A  0.09883  0.08879    G        1.192       0.2748        1.126 
   6                       chr6_31130248_CTTC_INDEL   31130248    D  0.04087  0.04136    I     0.006026       0.9381       0.9877 
   6                                     rs77870954   31130292    A 0.009062  0.01766    G        5.412         0.02       0.5085 
   6                                      rs1419881   31130593    A   0.4437   0.4545    G       0.4669       0.4944       0.9576 
   6                                      rs9501062   31131707    G  0.04136  0.04136    A    6.156e-09       0.9999            1 
   6                              chr6_31132085_C_T   31132085    A  0.06999  0.07907    G        1.197        0.274       0.8765 
   6                              chr6_31132140_C_T   31132140    A   0.4023   0.4131    G       0.4823       0.4874       0.9564 
   6                                      rs2394882   31132649    A   0.2911   0.2812    C       0.4761       0.4902        1.049 
   6                                      rs3130932   31133943    C   0.2916   0.2807    A       0.5841       0.4447        1.055 
   6                              chr6_31134087_C_G   31134087    G   0.1119   0.1134    C       0.0228         0.88        0.985 
   6                              chr6_31134625_A_G   31134625    G  0.09968  0.09015    A        1.066       0.3017        1.117 
   6                              chr6_31134888_A_G   31134888    A   0.2243   0.2186    G       0.1881       0.6645        1.033 
   6                          chr6_31135735_A_INDEL   31135735    I   0.1941   0.1925    D      0.01627       0.8985         1.01 
   6                              chr6_31136666_A_G   31136666    A   0.1921   0.1909    G      0.01044       0.9186        1.008 
   6                              chr6_31137165_A_G   31137165    A   0.1421     0.14    G      0.03657       0.8483        1.017 
   6                              chr6_31137660_C_T   31137660    A  0.04825  0.05953    G        2.493       0.1143       0.8008 
   6                              chr6_31137759_A_G   31137759    A   0.1826   0.1864    G      0.09639       0.7562        0.975 
   6                                     rs56071357   31137798    A   0.2169   0.1916    G        3.948      0.04693        1.168 
   6                              chr6_31137837_A_T   31137837    T   0.1833   0.1852    A      0.02414       0.8765       0.9874 
   6                              chr6_31138310_C_T   31138310    A  0.01442  0.01261    G       0.2488       0.6179        1.146 
   6                              chr6_31139490_A_G   31139490    A   0.3822   0.3959    G       0.7981       0.3716       0.9438 
   6                              chr6_31139504_A_C   31139504    A   0.1507   0.1445    C       0.3098       0.5778        1.051 
   6                                      rs3132520   31140008    A   0.4485   0.4576    G       0.3408       0.5594       0.9636 
   6                             corect_rs115332056   31140047    A   0.1849   0.1988    G        1.244       0.2647       0.9143 
   6                              chr6_31140091_G_T   31140091    A   0.3883   0.4005    C       0.6214       0.4305       0.9503 
   6                              chr6_31140220_A_G   31140220    G    0.181   0.1874    A       0.2772       0.5985        0.958 
   6                                      rs9501064   31140445    A   0.1182   0.1047    G         1.88       0.1703        1.147 
   6                                      rs1265158   31140741    C   0.3798   0.3806    G     0.002787       0.9579       0.9966 
   6                                      rs2269712   31141209    A   0.2099   0.1912    G         2.17       0.1407        1.124 
   6                                       rs887468   31141523    A   0.2545   0.2542    G    0.0005589       0.9811        1.002 
   6                                      rs3094189   31141970    C  0.07264  0.08233    A        1.314       0.2518       0.8731 
   6                              chr6_31142245_G_T   31142245    C   0.3089   0.3132    A      0.08584       0.7695       0.9802 
   6                                     rs28360051   31142261    A  0.07582  0.06366    G        2.303       0.1291        1.207 
   6                              chr6_31142265_C_G   31142265    C   0.3385   0.3439    G       0.1313       0.7171       0.9761 
   6                                      rs1265156   31142297    A    0.354    0.349    C       0.1127       0.7371        1.022 
   6                                      rs3132514   31142758    G   0.1186    0.129    A       0.9852       0.3209       0.9078 
   6                             corect_rs114600934   31143511    A   0.4364   0.4127    G        2.302       0.1292        1.102 
   6                                      rs3734869   31143639    A   0.2344   0.2217    G       0.9228       0.3367        1.075 
   6                                       rs887465   31143652    G   0.1837   0.1993    C        1.575       0.2094       0.9041 
   6                              chr6_31143694_C_T   31143694    A   0.4104   0.3889    G        1.929       0.1649        1.094 
   6                              chr6_31143835_C_G   31143835    G    0.176   0.1674    C       0.5221       0.4699        1.062 
   6                         chr6_31144364_GA_INDEL   31144364    D   0.4092   0.3886    I        1.783       0.1818         1.09 
   6                              chr6_31144429_A_G   31144429    G   0.4104   0.3889    A        1.929       0.1649        1.094 
   6                              chr6_31144771_A_C   31144771    A    0.176   0.1711    C       0.1687       0.6813        1.035 
   6                                      rs9501066   31145271    G   0.4104   0.3889    A        1.929       0.1649        1.094 
   6                       chr6_31145288_CCTA_INDEL   31145288    I   0.4104   0.3884    D        2.032        0.154        1.096 
   6                              chr6_31145413_C_T   31145413    A   0.1743   0.1671    G       0.3645        0.546        1.052 
   6                              chr6_31145431_A_G   31145431    G   0.4104   0.3881    A        2.072         0.15        1.098 
   6                              chr6_31145702_C_T   31145702    A   0.4104   0.3889    G        1.929       0.1649        1.094 
   6                                      rs3868542   31145839    G   0.4104   0.3892    A        1.881       0.1702        1.092 
   6                              chr6_31145920_A_G   31145920    A   0.4072   0.3834    G        2.393       0.1219        1.105 
   6                              chr6_31145991_A_G   31145991    A   0.4104   0.3889    G        1.929       0.1649        1.094 
   6                                      rs1052989   31146403    A   0.1771   0.1678    G       0.6158       0.4326        1.068 
   6                              chr6_31146477_C_T   31146477    G   0.4104   0.3889    A        1.929       0.1649        1.094 
   6                              chr6_31146584_G_T   31146584    A    0.176   0.1673    C       0.5416       0.4618        1.063 
   6                                      rs3130457   31147194    G   0.1835   0.1989    A        1.544        0.214        0.905 
   6                                      rs6937752   31148606    A    0.406   0.3859    G         1.68       0.1949        1.087 
   6                                      rs1128175   31150435    A   0.1845   0.1865    G      0.02643       0.8708       0.9869 
   6                              chr6_31155548_A_G   31155548    G      0.5   0.4712    A        3.338      0.06768        1.122 
   6                                      rs1265181   31155785    G   0.1347    0.138    C      0.09485       0.7581       0.9721 
   6                                      rs9295957   31157593    A    0.158   0.1541    G       0.1138       0.7358         1.03 
   6                              chr6_31161152_C_T   31161152    A    0.158   0.1535    G       0.1561       0.6928        1.035 
   6                              chr6_31161176_A_C   31161176    C   0.5005   0.4716    A        3.362      0.06671        1.123 
   6                                      rs1265178   31161229    A   0.1338   0.1377    G       0.1312       0.7172       0.9672 
   6                              chr6_31162328_A_C   31162328    A    0.228   0.2086    C        2.211       0.1371         1.12 
   6                              chr6_31162520_C_T   31162520    G   0.5205   0.4733    A        8.711     0.003162        1.208 
   6                              chr6_31162839_C_T   31162839    A      0.5   0.4702    G         3.57      0.05884        1.127 
   6                              chr6_31162963_A_G   31162963    G      0.5   0.4707    A        3.454       0.0631        1.125 
   6                              chr6_31164635_C_T   31164635    G    0.228   0.2086    A        2.211       0.1371         1.12 
   6                              chr6_31164643_C_T   31164643    A    0.228   0.2066    G        2.701       0.1003        1.134 
   6                              chr6_31164849_A_G   31164849    A   0.4989   0.4701    G        3.326      0.06819        1.122 
   6                              chr6_31165846_C_T   31165846    A   0.2286    0.209    G        2.256       0.1331        1.122 
   6                              chr6_31167512_A_G   31167512    G      0.5   0.4707    A        3.454       0.0631        1.125 
   6                              chr6_31167573_A_G   31167573    A   0.1607   0.1596    G     0.009766       0.9213        1.009 
   6                              chr6_31167815_C_T   31167815    G      0.5   0.4707    A        3.454       0.0631        1.125 
   6                              chr6_31167927_A_G   31167927    A    0.228   0.2086    G        2.211       0.1371         1.12 
   6                              chr6_31168494_A_G   31168494    A      0.5   0.4707    G        3.454       0.0631        1.125 
   6                          chr6_31169223_INDEL_T   31169223    D  0.09544  0.09433    I       0.0144       0.9045        1.013 
   6                              chr6_31169289_C_T   31169289    G   0.2285   0.2098    A         2.07       0.1502        1.116 
   6                                     rs10807081   31169764    A  0.03712  0.05344    C        6.126      0.01332       0.6828 
   6                              chr6_31170014_C_T   31170014    G   0.3115   0.3093    A      0.02265       0.8804         1.01 
   6                                      rs9263871   31170528    G   0.4083   0.3889    A        1.568       0.2105        1.084 
   6                              chr6_31170608_C_T   31170608    A   0.5011   0.4735    G        3.053      0.08059        1.117 
   6                                      rs9263873   31170713    G   0.4995    0.473    A        2.821      0.09301        1.112 
   6                              chr6_31170914_A_G   31170914    G   0.3822   0.3518    A        4.001      0.04547         1.14 
   6                                     rs17191153   31170947    G  0.03871  0.04089    A       0.1255       0.7232       0.9444 
   6                                      rs6921948   31171257    A   0.4548   0.4963    C        6.914     0.008554       0.8468 
   6                                     rs58985126   31171275    A  0.02863  0.02742    G      0.05461       0.8152        1.046 
   6                              chr6_31171830_C_T   31171830    A   0.1799   0.1752    G       0.1471       0.7013        1.032 
   6                                      rs3132510   31172151    G  0.03552  0.03206    A       0.3701        0.543        1.112 
   6                                     rs28744238   31173806    G   0.1501   0.1394    A       0.9225       0.3368         1.09 
   6                              chr6_31175667_A_G   31175667    G   0.4825   0.4553    A        2.972      0.08474        1.115 
   6                                      rs6919603   31175912    G   0.3254   0.3113    A       0.9123       0.3395        1.067 
   6                                      rs1619179   31175946    C  0.06522  0.07203    A       0.7268       0.3939       0.8989 
   6                                  exm-rs3132506   31176226    G   0.2036   0.2291    A        3.839      0.05006       0.8603 
   6                              chr6_31176246_C_T   31176246    G   0.4267   0.4628    A        5.298      0.02135       0.8639 
   6                                      rs3887152   31176335    A   0.3525   0.3251    G        3.328      0.06812         1.13 
   6                                      rs4351302   31176921    A   0.2169   0.1895    G        4.638      0.03128        1.184 
   6                                      rs3130953   31177094    A   0.2492    0.277    G        3.983      0.04597       0.8666 
   6                                     rs35299283   31177298    G   0.2662   0.2602    A       0.1835       0.6684        1.031 
   6                                     rs35718543   31177845    A   0.1166   0.1241    G        0.522         0.47       0.9323 
   6                                     rs36045025   31178943    A   0.2602   0.2631    G      0.04171       0.8382       0.9854 
   6                              chr6_31179006_A_T   31179006    T  0.08174   0.0907    A        1.019       0.3127       0.8925 
   6                                     rs34282959   31180531    G   0.2672   0.2635    C      0.07174       0.7888        1.019 
   6                                      rs9263948   31181025    A   0.1766   0.1752    G      0.01318       0.9086         1.01 
   6                              chr6_31182151_C_G   31182151    G 0.009544 0.009461    C    0.0007345       0.9784        1.009 
   6                                 OncoSet3869109   31184196    A   0.3393   0.3731    G            5      0.02535       0.8629 
   6                                      rs9501089   31185810    C   0.4841   0.4522    A        4.087      0.04321        1.137 
   6                                      rs3132501   31185977    A  0.08112  0.08977    C       0.9576       0.3278       0.8952 
   6                                     rs28360994   31186208    G   0.1257   0.1062    A         3.71      0.05409        1.209 
   6                                      rs9263969   31186534    A   0.3022   0.2811    G        2.168       0.1409        1.108 
   6                                      rs3130467   31187075    A    0.258   0.2828    G        3.132      0.07677       0.8817 
   6                              chr6_31190303_C_T   31190303    G   0.2492   0.2772    A        4.054      0.04407       0.8654 
   6                                     rs57833738   31191509    A  0.03875   0.0474    G        1.812       0.1782       0.8101 
   6                                      rs9263993   31192766    A   0.2524   0.2412    G       0.6808       0.4093        1.062 
   6                                      rs6904669   31192796    G   0.4984   0.4726    A        2.686       0.1012        1.109 
   6                                      rs4373355   31193155    G   0.4411   0.4269    A       0.8288       0.3626         1.06 
   6                                      rs6928399   31195218    A   0.3807   0.3564    G        2.549       0.1103         1.11 
   6                                      rs3130947   31195365    C   0.2109   0.2065    A       0.1195       0.7295        1.027 
   6                                      rs3130521   31196376    A   0.3929   0.4009    G       0.2709       0.6027        0.967 
   6                                      rs9264041   31196758    G   0.1284   0.1402    A        1.189       0.2756       0.9033 
   6                             corect_rs140896903   31196935    G        0        0    A           NA           NA           NA 
   6                                     rs28507710   31197197    G   0.0175 0.009294    A        5.222       0.0223        1.898 
   6                              Chr6:31197263:G:A   31197263    A   0.4024   0.4316    G        3.519      0.06068       0.8868 
   6                                     rs28397289   31197407    A   0.1972   0.1743    G        3.522      0.06054        1.164 
   6                          chr6_31198275_A_INDEL   31198275    D        0        0    I           NA           NA           NA 
   6                              chr6_31198366_C_T   31198366    A   0.4018   0.4322    G        3.804      0.05113       0.8826 
   6                                      rs6908994   31198709    A   0.1474   0.1343    G        1.431       0.2316        1.114 
   6                                      rs3130473   31199208    A    0.219   0.2358    G        1.617       0.2035       0.9086 
   6                                      rs3130474   31199256    A   0.4094   0.4324    G        2.154       0.1422         0.91 
   6                              chr6_31199460_C_T   31199460    A  0.08112  0.08977    G       0.9576       0.3278       0.8952 
   6                                     rs11967600   31199573    A   0.1055   0.1032    G      0.05966        0.807        1.026 
   6                                      rs9264077   31200838    A   0.3261   0.3326    G       0.1904       0.6626       0.9711 
   6                                      rs2394888   31202246    A    0.202   0.1944    G       0.3651       0.5457        1.049 
   6                             corect_rs114002980   31204694    C  0.05998  0.05442    G       0.5774       0.4473        1.109 
   6                                      rs3130685   31206206    A   0.4607   0.4726    G       0.5688       0.4507       0.9534 
   6                                      rs3130531   31206616    A   0.4124   0.4099    G      0.02739       0.8686        1.011 
   6                              chr6_31206868_C_G   31206868    C   0.3998   0.4185    G        1.458       0.2272       0.9254 
   6                                      rs2394895   31206979    G   0.1913   0.2119    A        2.643        0.104       0.8797 
   6                                      rs3869120   31207884    G   0.1835    0.184    A     0.002085       0.9636       0.9963 
   6                                      rs3130688   31210216    G   0.4549   0.4716    A        1.132       0.2873       0.9349 
   6                                      rs4332019   31213413    C   0.2386    0.236    A      0.03728       0.8469        1.014 
   6                                      rs9357117   31217504    G   0.0122  0.01774    A        2.068       0.1504       0.6836 
   6                                      rs4084090   31218835    G   0.1352   0.1454    A       0.8718       0.3505       0.9186 
   6                                      rs3130427   31218984    G   0.5016   0.4898    A       0.5612       0.4538        1.048 
   6                                      rs1639114   31219224    A  0.03568  0.04206    C        1.084       0.2977       0.8427 
   6                                      rs3134749   31219469    A   0.3482   0.3501    G      0.01591       0.8996       0.9917 
   6                                     rs73407034   31221628    G  0.01645   0.0079    A        6.256      0.01238        2.101 
   6                                     rs28397305   31222223    A        0        0    T           NA           NA           NA 
   6                                      rs2394949   31230136    A     0.22   0.2342    G         1.15       0.2836       0.9223 
   6                                      rs2245822   31230800    A   0.2155   0.2006    G        1.335       0.2479        1.095 
   6                              chr6_31231989_C_T   31231989    A   0.3731   0.3664    G       0.1966       0.6575        1.029 
   6                                      rs3130542   31232111    A   0.1506   0.1764    G        4.801      0.02844       0.8283 
   6                              chr6_31232247_A_G   31232247    G   0.3596   0.3566    A      0.03863       0.8442        1.013 
   6                                      rs2844623   31232543    A   0.2179   0.2194    G       0.0132       0.9085       0.9913 
   6                                      rs2248880   31233510    G   0.1951   0.1966    A      0.01498       0.9026       0.9902 
   6                                      rs3893132   31233972    A  0.00106 0.002788    G        1.517        0.218       0.3797 
   6                                      rs2248902   31234114    A   0.2125   0.2003    G       0.9172       0.3382        1.078 
   6                                     rs72502555   31234208    C  0.08892  0.09795    G       0.9595       0.3273       0.8989 
   6                          chr6_31234324_C_INDEL   31234324    I   0.1539   0.1779    D        4.144      0.04177       0.8406 
   6             chr6_31234326_CCACCCCACCCACT_INDEL   31234326    I   0.1532   0.1767    D        3.984      0.04594       0.8431 
   6                                      rs9264532   31234381    G   0.3097   0.3281    A        1.568       0.2105       0.9187 
   6                                      rs9264533   31234494    A   0.1479    0.173    G        4.676       0.0306       0.8298 
   6                         chr6_31234517_AT_INDEL   31234517    I     0.17   0.1857    D        1.674       0.1957       0.8984 
   6                              chr6_31234541_A_G   31234541    G   0.1668   0.1798    A         1.16       0.2814       0.9133 
   6                                     rs74562425   31234728    G 0.006363 0.006041    C      0.01691       0.8965        1.054 
   6                                     rs74657444   31234835    A   0.1575   0.1572    G    0.0005396       0.9815        1.002 
   6                         chr6_31235326_CC_INDEL   31235326    I   0.1519    0.178    D         4.93       0.0264        0.827 
   6                              chr6_31235610_A_C   31235610    C   0.1702   0.1862    A        1.755       0.1852       0.8963 
   6                                      rs2853952   31235869    G   0.2123   0.2017    A       0.6939       0.4048        1.067 
   6                              chr6_31236051_A_G   31236051    G   0.3944   0.4084    A       0.8186       0.3656       0.9434 
   6                         chr6_31236060_INDEL_TC   31236060    D  0.07635  0.06041    I        4.039      0.04445        1.286 
   6                                      rs2853951   31236115    G   0.2603   0.2817    A        2.306       0.1288       0.8977 
   6                                     rs12663884   31236191    C        0        0    G           NA           NA           NA 
   6                                      rs9394047   31236250    C   0.1092   0.1171    A       0.6198       0.4311       0.9245 
   6                                      rs2524096   31236467    C   0.4378    0.458    A        1.627       0.2021       0.9218 
   6                                      rs1049853   31236900    A   0.1622   0.1631    G     0.005828       0.9391       0.9935 
   6                                     rs17885557   31237087    A   0.1555     0.14    C        1.926       0.1652        1.131 
   6                                     rs41544716   31237116    D 0.0005302 0.001394    I       0.7579        0.384         0.38 
   6                                      rs1130838   31237124    A   0.2192   0.2502    G        5.353      0.02068       0.8412 
   6                                      exm530187   31237272    A        0        0    G           NA           NA           NA 
   6                                     rs41559915   31237275    A 0.007423 0.008372    G        0.115       0.7345       0.8858 
   6                              Chr6:31237354:G:A   31237354    A  0.04729  0.04791    G      0.00842       0.9269       0.9865 
   6                                      exm530219   31237779    A   0.1374   0.1335    G       0.1311       0.7173        1.034 
   6                             corect_rs147959904   31238868    A        0        0    G           NA           NA           NA 
   6                        chr6_31238980_GCG_INDEL   31238980    D        0        0    I           NA           NA           NA 
   6                                      rs2074489   31240128    A   0.1862   0.1919    G       0.2103       0.6465       0.9632 
   6                              chr6_31240431_A_C   31240431    A  0.06263   0.0614    C      0.02645       0.8708        1.022 
   6                                      rs9357121   31240479    C  0.03241   0.0386    A        1.117       0.2905       0.8342 
   6                              chr6_31240636_C_T   31240636    A  0.04984  0.04833    G       0.0494       0.8241        1.033 
   6                              chr6_31240692_A_G   31240692    G   0.4607   0.4851    A        2.389       0.1222       0.9069 
   6                              chr6_31240721_C_T   31240721    G   0.4638   0.4503    A        0.719       0.3965        1.056 
   6                                     rs75166111   31240959    G   0.3245    0.312    C       0.7143        0.398        1.059 
   6                                      rs5010528   31241032    G   0.1389    0.138    A     0.006936       0.9336        1.008 
   6                                      rs2524084   31241639    G   0.2428   0.2737    A        4.983       0.0256       0.8511 
   6                                      rs2853949   31241664    A   0.1311   0.1558    G        4.949       0.0261       0.8173 
   6                                      rs2524082   31241761    T   0.4502   0.4595    A       0.3501        0.554       0.9632 
   6                                     rs12111032   31242191    G   0.1565   0.1534    A      0.07294       0.7871        1.024 
   6                              chr6_31242329_A_G   31242329    G  0.02174  0.02419    A       0.2672       0.6052       0.8966 
   6                                      rs2524078   31242649    G   0.1291   0.1527    A        4.549      0.03294        0.823 
   6                                      rs3134745   31242762    A   0.2946   0.3202    G        3.083      0.07911       0.8867 
   6                                      rs9461680   31243347    A   0.1352   0.1217    G        1.631       0.2016        1.128 
   6                                      rs2844614   31243540    A    0.129    0.153    G         4.77      0.02897       0.8196 
   6                                      rs2844613   31243846    A   0.1299   0.1528    C        4.332       0.0374       0.8275 
   6                                      rs2844612   31243971    A   0.2086   0.2442    G        7.184     0.007357       0.8161 
   6                                      rs2524074   31244021    G   0.2118   0.2439    A        5.883      0.01529       0.8327 
   6                                      rs9264742   31244616    A  0.08174  0.09023    G       0.9185       0.3379       0.8975 
   6                              chr6_31244654_C_T   31244654    A  0.08218  0.09023    G       0.8238       0.3641       0.9028 
   6                              chr6_31244961_A_G   31244961    A    0.147   0.1496    G      0.05376       0.8167       0.9796 
   6                                      rs6906846   31245736    A     0.28    0.289    G       0.4065       0.5238       0.9564 
   6                                      rs2853947   31245796    A   0.1299   0.1538    G        4.697      0.03022       0.8214 
   6                                      rs2524067   31245821    G   0.1299   0.1532    A        4.452      0.03485       0.8255 
   6                                      rs9378228   31246371    A        0        0    C           NA           NA           NA 
   6                              chr6_31246732_A_G   31246732    A  0.03822  0.03792    G     0.002383       0.9611        1.008 
   6                                     rs75214491   31247097    G  0.06589  0.05545    A        1.918       0.1661        1.201 
   6                                      rs6457372   31247121    A   0.4872   0.4579    G        3.408      0.06489        1.125 
   6                              chr6_31247135_C_T   31247135    G    0.155   0.1582    A      0.07625       0.7824       0.9762 
   6                                     rs17198664   31248382    A   0.1225   0.1092    G        1.737       0.1876        1.139 
   6                                     rs35840219   31249267    C  0.01759   0.0257    G        3.068      0.07985       0.6788 
   6                                     rs12189871   31251924    A  0.07364  0.07083    G        0.118       0.7312        1.043 
   6                                      rs2524054   31252396    A   0.1373   0.1502    C        1.356       0.2443       0.9004 
   6                                      rs2524053   31252469    A   0.3001    0.287    C       0.8358       0.3606        1.065 
   6                                     rs28367592   31253716    G  0.09544  0.08233    C        2.143       0.1432        1.176 
   6                                      rs2524052   31253996    A   0.3004    0.287    G       0.8762       0.3493        1.067 
   6                                      rs2853933   31254088    A   0.3004   0.2872    G       0.8411       0.3591        1.066 
   6                              chr6_31254604_C_T   31254604    A  0.04984  0.05028    G     0.004058       0.9492       0.9908 
   6                                      rs9468922   31255286    A   0.3743   0.3605    G       0.8323       0.3616        1.062 
   6                                     rs28577989   31255762    C  0.09915   0.0934    A       0.3826       0.5362        1.068 
   6                                      rs2853928   31257511    A   0.1379   0.1499    C        1.181       0.2772       0.9068 
   6                                      rs2256583   31258846    G   0.2182   0.2213    A      0.05747       0.8105       0.9819 
   6                                     rs36060788   31259338    G  0.05673  0.05623    A     0.004851       0.9445         1.01 
   6                                      rs2524162   31259750    A   0.1787   0.1845    G       0.2269       0.6338       0.9618 
   6                                      rs2524159   31259930    A   0.3001   0.2867    G       0.8708       0.3507        1.067 
   6                                      rs2524156   31260397    A   0.3001    0.287    G       0.8358       0.3606        1.065 
   6                              chr6_31261137_C_T   31261137    A  0.05673  0.05649    G     0.001123       0.9733        1.005 
   6                              chr6_31261570_G_T   31261570    C  0.05673  0.05669    A    3.374e-05       0.9954        1.001 
   6                                      rs3873379   31262169    G   0.3245   0.3126    A       0.6601       0.4165        1.057 
   6                                     rs78489254   31262289    A 0.001591 0.003253    G        1.124        0.289       0.4882 
   6                                     rs76343304   31262727    A  0.07317  0.07535    G      0.06927       0.7924       0.9688 
   6                                      rs2524143   31263510    A   0.1373   0.1508    G        1.483       0.2234       0.8962 
   6                                      rs3094682   31264461    A   0.1209   0.1274    C       0.3959       0.5292       0.9415 
   6                             corect_rs114043760   31264762    A   0.2211   0.2212    G    4.389e-05       0.9947       0.9995 
   6                                      rs2246954   31265262    A   0.3592   0.3448    G       0.9129       0.3393        1.065 
   6                                      rs2524123   31265314    G   0.4055   0.4085    A       0.0359       0.8497       0.9879 
   6                                      rs9461685   31265355    G  0.01803 0.008372    A        7.365     0.006652        2.174 
   6                                      rs2247056   31265490    A   0.1391    0.152    G        1.338       0.2473       0.9015 
   6                                      rs2524095   31266117    A   0.3027   0.2884    C       0.9844       0.3211        1.071 
   6                                      rs2853922   31266190    A   0.3017   0.2884    G       0.8584       0.3542        1.066 
   6                                      rs2524089   31266522    C   0.3023   0.2884    A       0.9414       0.3319        1.069 
   6                                      rs9380238   31267618    G   0.1495   0.1715    A         3.58      0.05849       0.8494 
   6                                      rs9380239   31267646    A   0.1296   0.1492    G        3.168      0.07508       0.8489 
   6                                      rs2524041   31268183    G   0.2386   0.2374    A     0.007581       0.9306        1.006 
   6                                      rs6918048   31268429    G 0.007439  0.01491    A        4.959      0.02595       0.4951 
   6                                      rs2853918   31268620    G    0.302   0.2881    A       0.9357       0.3334        1.069 
   6                              chr6_31268832_C_T   31268832    G   0.4586    0.473    A       0.8395       0.3595       0.9437 
   6                                     rs28367668   31268993    G   0.3298   0.3197    A       0.4674       0.4942        1.047 
   6                                      rs2524066   31269154    A   0.3023   0.2884    G       0.9414       0.3319        1.069 
   6                                      rs9366778   31269173    A   0.4597   0.4735    G        0.767       0.3811       0.9461 
   6                             corect_rs114006766   31269308    A   0.1969   0.2189    G         2.93      0.08694       0.8751 
   6                                      rs3915971   31269348    G   0.3118    0.336    A        2.684       0.1014       0.8954 
   6                                      rs9468935   31269553    A   0.3119   0.2995    G       0.7237       0.3949         1.06 
   6                             corect_rs114684476   31270392    G        0        0    A           NA           NA           NA 
   6                             corect_rs115679842   31270395    G        0        0    A           NA           NA           NA 
   6                                     rs13200073   31271008    A    0.163   0.1363    G        5.642      0.01754        1.234 
   6                                     rs28367684   31271064    C   0.3621   0.3493    G       0.7171       0.3971        1.057 
   6                                      rs7750854   31271216    A   0.2431    0.273    C        4.684      0.03044       0.8552 
   6                                     rs28367685   31271320    A   0.1752   0.1617    G          1.3       0.2542        1.101 
   6                        chr6_31271784_GGA_INDEL   31271784    D  0.04242  0.03113    I        3.648      0.05612        1.378 
   6                                      rs9264902   31272506    G   0.1628   0.1654    A       0.0514       0.8206       0.9809 
   6                                      rs9264904   31272553    A   0.3657   0.3866    G         1.87       0.1715       0.9147 
   6                              Chr6:31272581:T:C   31272581    G   0.1474   0.1502    A       0.0614       0.8043       0.9783 
   6                                     rs12664384   31272892    A  0.04984  0.05019    G     0.002517         0.96       0.9928 
   6                                      rs7761496   31273324    A    0.258    0.287    G        4.271      0.03876       0.8635 
   6                                      rs7761965   31273495    A   0.1447    0.173    G        6.001       0.0143       0.8085 
   6                        chr6_31273656_AGT_INDEL   31273656    D   0.2588    0.289    I        4.614      0.03172       0.8587 
   6                          chr6_31273661_INDEL_T   31273661    D        0        0    I           NA           NA           NA 
   6                         chr6_31273663_GG_INDEL   31273663    D   0.1626   0.1657    I      0.07216       0.7882       0.9774 
   6                                      rs3873386   31273745    G    0.439   0.4223    A        1.143        0.285         1.07 
   6                              chr6_31274000_C_T   31274000    A   0.2519   0.2336    G        1.819       0.1774        1.105 
   6                              chr6_31274027_A_G   31274027    G   0.4395   0.4264    A       0.6961       0.4041        1.055 
   6                              chr6_31274380_C_T   31274380    G   0.4172    0.409    A       0.2804       0.5965        1.035 
   6                                      rs9468942   31274441    A  0.01856 0.008854    G        7.154      0.00748        2.117 
   6                                     rs35647108   31274449    A  0.06893  0.06326    C       0.5252       0.4686        1.096 
   6                              chr6_31274555_C_T   31274555    A   0.1438   0.1285    G         2.01       0.1563        1.139 
   6                                      rs3094691   31274693    G   0.3833    0.371    A       0.6377       0.4246        1.054 
   6                                      rs2524168   31275163    G   0.2359   0.2547    A        1.895       0.1686       0.9039 
   6                                       rs396243   31275174    G   0.2349   0.2551    A        2.219       0.1364       0.8963 
   6                                      rs2853916   31275246    A   0.2329   0.2695    G        6.932     0.008466        0.823 
   6                              chr6_31275289_G_T   31275289    C   0.4019   0.3958    A       0.1557       0.6932        1.026 
   6                                      rs9264955   31275583    A    0.103  0.09721    G       0.3709       0.5425        1.066 
   6                             corect_rs114820192   31275827    G   0.4463   0.4503    A      0.06388       0.8005        0.984 
   6                                     rs28367712   31285477    G        0        0    C           NA           NA           NA 
   6                                      rs9265153   31288814    C   0.2619   0.2649    G      0.04476       0.8324        0.985 
   6                                      rs9265191   31289647    C   0.2561   0.2638    A       0.3013        0.583       0.9612 
   6                                      rs9265199   31289727    A   0.2619   0.2642    T      0.02637        0.871       0.9884 
   6                                      rs9265423   31296043    C   0.3828   0.4205    A        5.918      0.01498       0.8549 
   6                              chr6_31296076_A_G   31296076    G   0.3828    0.421    A         6.09      0.01359        0.853 
   6                                      rs3094683   31296711    G   0.1644    0.164    A      0.00093       0.9757        1.003 
   6                                      rs9265477   31297092    G   0.3823   0.4237    A        7.101     0.007706       0.8419 
   6                                      rs9405023   31297100    G  0.07827   0.1036    A        7.724      0.00545       0.7345 
   6                                      rs4959016   31297833    G   0.2849    0.295    A       0.4949       0.4817       0.9522 
   6                                      rs9265572   31298681    G   0.2831   0.2923    A       0.4101       0.5219       0.9563 
   6                                      rs9378198   31299007    A  0.09756   0.1256    G        7.901      0.00494       0.7528 
   6                       chr6_31299060_ATAT_INDEL   31299060    I   0.3828    0.421    D         6.09      0.01359        0.853 
   6                              chr6_31299958_A_G   31299958    G  0.02068  0.02465    A       0.7118       0.3989       0.8354 
   6                                     rs28862571   31300011    A  0.01803  0.02419    G        1.827       0.1765       0.7407 
   6                                     rs28752870   31300198    A   0.3547   0.3144    G        7.344      0.00673        1.199 
   6                              chr6_31300247_A_T   31300247    T   0.1426   0.1413    A       0.0154       0.9012        1.011 
   6                              Chr6:31301771:A:G   31301771    A   0.4245   0.4535    G        3.411      0.06476       0.8891 
   6                                      rs9265712   31301944    A   0.3423   0.3886    C        8.982     0.002727        0.819 
   6                                      rs4947249   31302029    G   0.2622   0.2644    A        0.025       0.8744       0.9887 
   6                                      rs9265727   31302211    A   0.3759   0.4139    G        6.045      0.01395       0.8531 
   6                                      rs9265737   31302355    C   0.2614   0.2907    A        4.232      0.03968       0.8639 
   6                          chr6_31302428_G_INDEL   31302428    D    0.395   0.4203    I         2.57       0.1089       0.9004 
   6                                      rs6914104   31302470    G   0.3822    0.421    A        6.299      0.01208       0.8507 
   6                              chr6_31302724_A_G   31302724    A   0.3709   0.3484    G         2.21       0.1371        1.103 
   6                                      rs9265747   31302878    G   0.3262    0.359    A        4.762      0.02909       0.8643 
   6                                      rs2394969   31303131    A   0.1279   0.1372    G       0.7521       0.3858       0.9224 
   6                                      rs7452226   31303394    A   0.4018   0.4027    G     0.003353       0.9538       0.9963 
   6                                     rs28752896   31303428    G    0.444   0.4911    A        8.898     0.002855       0.8274 
   6                                     rs28752919   31303835    C   0.4422   0.4888    G        8.785     0.003038       0.8289 
   6                                     rs28752921   31303873    A   0.4425   0.4893    G        8.816     0.002986       0.8284 
   6                                     rs28752925   31303935    A   0.4422   0.4888    G        8.785     0.003038       0.8289 
   6                                     rs73728826   31304002    G  0.01812 0.008829    A        6.668     0.009814        2.072 
   6                                     rs28752936   31304291    G   0.4347   0.4823    A        9.174     0.002455       0.8253 
   6                                     rs28367820   31305328    C   0.4422   0.4888    G        8.777     0.003051        0.829 
   6                                     rs28367832   31305731    A    0.421   0.4845    G        15.93    6.574e-05       0.7736 
   6                          chr6_31306383_G_INDEL   31306383    D   0.2826   0.2742    I       0.3571       0.5501        1.043 
   6                                     rs34213882   31307387    C   0.2826   0.2744    A       0.3356       0.5624        1.042 
   6                                      rs9265797   31308630    A   0.3224   0.3597    G        6.209      0.01271        0.847 
   6                                       rs420668   31308755    G   0.1893   0.1932    A      0.09939       0.7526        0.975 
   6                                     rs28367845   31309050    G   0.4427   0.4893    A        8.762     0.003076        0.829 
   6                              chr6_31309257_A_G   31309257    G  0.04507  0.03674    A        1.786       0.1814        1.237 
   6                                     rs74892153   31309303    A   0.0175   0.0223    G        1.182        0.277       0.7806 
   6                         chr6_31310074_GG_INDEL   31310074    D        0        0    I           NA           NA           NA 
   6                                     rs28380806   31310139    G   0.2752   0.2367    A        7.821     0.005164        1.224 
   6                                      rs9265834   31311554    A   0.1186    0.129    G        0.987       0.3205       0.9089 
   6                                      rs4713457   31311972    G   0.2532    0.282    A        4.224      0.03984       0.8633 
   6                             corect_rs115652164   31312237    A   0.3563   0.3724    G        1.121       0.2897       0.9328 
   6                                     rs28380882   31312506    G   0.2744    0.236    C        7.804     0.005213        1.224 
   6                                      rs2854009   31312532    G   0.1929    0.204    A       0.7591       0.3836       0.9329 
   6                                      rs9265866   31312758    A   0.2154   0.2244    G       0.4616       0.4969       0.9493 
   6                                      rs9265882   31313101    G    0.456   0.4218    A        4.773       0.0289        1.149 
   6                                      rs9265901   31313392    G   0.2546    0.258    A      0.06148       0.8042       0.9821 
   6                                      rs9265903   31313482    G   0.1029  0.09758    A       0.3112        0.577         1.06 
   6                                      rs2596524   31313906    A   0.1204   0.1283    G       0.5749       0.4483       0.9299 
   6                                      rs9391720   31314969    G    0.369     0.39    A        1.878       0.1706       0.9145 
   6                                      rs9265986   31316281    A   0.2487    0.261    G       0.8017       0.3706       0.9371 
   6                                      rs5014817   31316764    G   0.3825   0.3868    A      0.07641       0.7822       0.9821 
   6                                      rs4540292   31317182    C   0.3891   0.3898    A     0.001735       0.9668       0.9973 
   6                                     rs11760087   31317284    A  0.06681  0.08364    G        4.067      0.04372       0.7843 
   6                                 OncoSet2156875   31317347    A   0.4517   0.4577    G       0.1442       0.7042       0.9762 
   6                                     rs62401893   31317361    A  0.06051  0.06524    G       0.3798       0.5377       0.9229 
   6                                      rs2523619   31318144    G   0.2752   0.2372    A        7.628     0.005747        1.221 
   6                                      rs4394275   31318177    A    0.202   0.1966    G       0.1875        0.665        1.035 
   6                              chr6_31318303_A_G   31318303    G   0.1202   0.1291    A       0.7249       0.3945       0.9215 
   6                                      rs9266043   31318630    A   0.2456   0.2822    G        6.619      0.01009       0.8282 
   6                             corect_rs116657735   31318820    C   0.1819   0.1851    A      0.07079       0.7902       0.9785 
   6                                     rs72502568   31318884    G 0.003185 0.005607    A        1.321       0.2505       0.5666 
   6                                      rs4992474   31318933    A   0.3316    0.368    C        5.843      0.01564       0.8519 
   6                                      rs9391846   31319281    G  0.07974  0.08632    A       0.5613       0.4537       0.9172 
   6                                      rs2442728   31319355    A   0.4422   0.4267    C       0.9818       0.3218        1.065 
   6                              chr6_31319462_A_C   31319462    C   0.3234   0.3257    A      0.02346       0.8783       0.9897 
   6                                      rs9405083   31319489    A   0.3049   0.3032    G      0.01381       0.9065        1.008 
   6                                     rs28428768   31319529    G  0.01805   0.0223    A       0.9151       0.3388       0.8056 
   6                                     rs35370128   31319539    T   0.1866   0.1789    A       0.4031       0.5255        1.053 
   6                                      rs4644106   31319586    G   0.1983   0.1944    A      0.09613       0.7565        1.025 
   6                                     rs36057735   31319923    C   0.0759  0.08659    G         1.53        0.216       0.8664 
   6                          chr6_31320006_C_INDEL   31320006    D   0.3689   0.3661    I      0.03282       0.8562        1.012 
   6                                     rs28366071   31320404    A    0.237   0.2255    G       0.7441       0.3883        1.067 
   6                              chr6_31320538_A_G   31320538    G   0.3689   0.3936    A        2.594       0.1073       0.9006 
   6                                      rs9391724   31320795    A 0.005302  0.01117    G        4.142      0.04184       0.4717 
   6                              chr6_31320833_C_T   31320833    A  0.04507  0.04507    G    6.862e-07       0.9993       0.9999 
   6                                     rs35735140   31320849    G  0.03287  0.03818    A       0.8199       0.3652       0.8564 
   6                                      rs2523612   31321123    C  0.07737  0.08661    A        1.127       0.2883       0.8844 
   6                                     rs72866766   31321184    G  0.09756  0.08147    A        3.207      0.07334        1.219 
   6                                      rs2596501   31321211    G   0.3757   0.3667    A       0.3431       0.5581        1.039 
   6                                      rs6922309   31321238    C  0.08908  0.07309    G        3.465      0.06269         1.24 
   6                                      rs9266094   31321268    C   0.2242   0.2221    A      0.02606       0.8717        1.012 
   6                              chr6_31321336_A_G   31321336    A    0.115   0.1084    G       0.4354       0.5094        1.069 
   6                                     rs75456009   31321551    G   0.2328   0.2247    A       0.3755         0.54        1.047 
   6                                      rs1058026   31321685    C   0.2328   0.2256    A       0.2939       0.5877        1.042 
   6                                      rs1053726   31322047    G   0.1398   0.1384    A      0.01728       0.8954        1.012 
   6                                      rs3819301   31322229    G     0.44   0.4204    A        1.567       0.2106        1.083 
   6                                      rs3819299   31322367    C  0.04883  0.05005    A      0.03141       0.8593       0.9745 
   6                           Chr6:31322427:CTCC:-   31322427    D        0        0    I           NA           NA           NA 
   6                                      rs3819294   31322487    A  0.04952  0.05592    G       0.8176       0.3659       0.8796 
   6                              Chr6:31322513:A:C   31322513    A   0.2247   0.2247    C    1.803e-05       0.9966            1 
   6                              chr6_31322559_C_T   31322559    G   0.3117   0.3117    A    7.718e-06       0.9978       0.9998 
   6                                      rs3819285   31322742    A  0.01166  0.01626    C        1.528       0.2165       0.7139 
   6                                      rs3819284   31322767    A  0.01856  0.01626    G       0.3105       0.5774        1.144 
   6                              Chr6:31323184:C:T   31323184    A 0.001062  0.00186    G       0.4315       0.5112       0.5701 
   6                                     rs16899066   31323580    G  0.01008  0.01535    A        2.187       0.1392       0.6536 
   6                                     rs17881233   31323745    A  0.01591  0.01163    C        1.368       0.2421        1.374 
   6                              chr6_31323885_A_C   31323885    A  0.04947  0.03625    C         4.32      0.03767        1.384 
   6                  chr6_31324150_CATGCCCGC_INDEL   31324150    D        0        0    I           NA           NA           NA 
   6                        chr6_31324908_GAC_INDEL   31324908    D        0        0    I           NA           NA           NA 
   6                                      rs9266233   31325430    G   0.4338   0.4205    A        0.727       0.3939        1.056 
   6                                      rs9266258   31325912    G    0.167   0.1542    A        1.218       0.2697        1.099 
   6                                     rs73390205   31325990    A   0.2227   0.2183    C       0.1106       0.7394        1.026 
   6                                      rs9266266   31326011    A   0.1829   0.1659    G        2.031       0.1541        1.126 
   6                              chr6_31326310_A_G   31326310    G 0.006363 0.006047    A      0.01631       0.8984        1.053 
   6                              chr6_31326618_C_T   31326618    G   0.2715   0.2749    A      0.05881       0.8084        0.983 
   6                                      rs2523594   31326629    G   0.2715   0.2749    A      0.05881       0.8084        0.983 
   6                                      rs2523589   31327334    C   0.4241   0.4265    A      0.02394        0.877       0.9902 
   6                                      rs4993823   31327371    A  0.09926   0.1148    G        2.521       0.1123       0.8499 
   6                              chr6_31327481_C_T   31327481    A  0.01909  0.01535    G       0.8359       0.3606        1.248 
   6                                     rs79036162   31328142    A 0.002651 0.004647    C        1.082       0.2983       0.5694 
   6                              chr6_31328245_C_T   31328245    G     0.35   0.3322    A        1.404       0.2361        1.082 
   6                                      rs9266303   31329609    A   0.1457   0.1603    C        1.633       0.2012       0.8937 
   6                                      rs2523569   31329921    C    0.131   0.1353    A       0.1671       0.6827       0.9627 
   6                              chr6_31330066_A_G   31330066    G   0.2784   0.2709    A       0.2849       0.5935        1.038 
   6                                      rs2250295   31330411    A   0.3961   0.3893    C       0.1934       0.6601        1.029 
   6                                      rs2596548   31330546    A   0.1182   0.1185    C    0.0006251       0.9801       0.9976 
   6                              chr6_31330828_C_T   31330828    A   0.2559   0.2407    G        1.237       0.2661        1.085 
   6                                      rs2523558   31331037    G   0.2317    0.247    A        1.285        0.257       0.9195 
   6                                      rs2523557   31331257    G   0.3526   0.3621    A       0.3981       0.5281       0.9593 
   6                                      rs2523554   31331829    G   0.2306   0.2463    A        1.351       0.2451       0.9175 
   6                                      rs2596551   31332239    C   0.2333   0.2412    A        0.344       0.5575       0.9574 
   6                                      rs2523544   31333562    A   0.1148   0.1284    G        1.696       0.1928       0.8807 
   6                                      rs2523543   31333914    G        0        0    A           NA           NA           NA 
   6                                      rs2844577   31334422    G  0.06098  0.06763    A       0.7363       0.3909       0.8952 
   6                                      rs6457402   31334864    A   0.2721   0.2612    C        0.615       0.4329        1.058 
   6                                      rs2844575   31334945    A    0.458   0.4585    G     0.001026       0.9744        0.998 
   6                                      rs2844571   31335647    G   0.1699   0.1858    A        1.726        0.189       0.8967 
   6                                      rs9266399   31335806    A   0.2553   0.2388    T        1.465       0.2261        1.093 
   6                                      rs2844570   31335928    A   0.1729   0.1887    G        1.682       0.1947       0.8988 
   6                              chr6_31336100_A_C   31336100    A   0.2771   0.2704    C       0.2218       0.6377        1.034 
   6                              chr6_31336349_C_T   31336349    A   0.3969   0.3887    G       0.2818       0.5955        1.035 
   6                                      rs9266409   31336568    G   0.2561   0.2384    A        1.697       0.1926          1.1 
   6                                      rs2844568   31336628    A   0.1714   0.1823    G       0.8154       0.3665        0.928 
   6                                      rs2523533   31336649    A   0.1746   0.1873    G        1.081       0.2985       0.9182 
   6                                     rs12660817   31336757    G  0.01485  0.01767    A       0.4996       0.4797       0.8376 
   6                              chr6_31336840_A_G   31336840    G   0.2537   0.2384    A        1.277       0.2584        1.086 
   6                                      rs2253908   31336891    A   0.1741   0.1863    G        1.004       0.3162       0.9208 
   6                                     rs17199474   31336960    A    0.114   0.1061    G       0.6335       0.4261        1.083 
   6                              chr6_31337092_C_T   31337092    A   0.1162   0.1065    G       0.9181        0.338        1.103 
   6                                      rs2853990   31337136    A   0.1659   0.1832    G        2.033       0.1539       0.8871 
   6       chr6_31337431_INDEL_TTTTCCGTTCAGGCATATCC   31337431    D   0.1736   0.1876    I        1.316       0.2513       0.9099 
   6                             corect_rs142307354   31341599    A        0        0    G           NA           NA           NA 
   6                                      rs2844551   31342781    G   0.4337     0.44    A       0.1645       0.6851       0.9745 
   6                                      rs4624908   31342827    A   0.2611   0.2572    C      0.08109       0.7758        1.021 
   6                              chr6_31342960_A_C   31342960    A    0.259   0.2542    C       0.1235       0.7253        1.026 
   6                                      rs2507987   31343033    A   0.3799   0.3758    T      0.07181       0.7887        1.018 
   6                                      rs2507985   31343100    A   0.3795   0.3755    C      0.07002       0.7913        1.017 
   6                                      rs2844550   31343221    A   0.1714   0.1823    G       0.8154       0.3665        0.928 
   6                                      rs2844549   31343874    A   0.1927   0.2024    G       0.6007       0.4383       0.9403 
   6                                      rs2523640   31343919    A   0.1723   0.1825    G       0.7163       0.3973       0.9324 
   6                                      rs2523639   31344098    A   0.1713   0.1822    G       0.8187       0.3656       0.9278 
   6                                      rs3957110   31344348    A   0.3791   0.3749    G      0.07639       0.7823        1.018 
   6                                      rs2844546   31344657    A   0.1927   0.2036    G       0.7574       0.3842       0.9333 
   6                                      rs7754026   31345064    A   0.2598   0.2544    G       0.1529       0.6958        1.029 
   6                                      rs2844545   31345229    A   0.1867    0.199    G       0.9592       0.3274       0.9242 
   6                                      rs2442744   31345376    A   0.1927   0.2031    G       0.6826       0.4087       0.9366 
   6                                      rs7775117   31345486    T   0.2598   0.2546    A       0.1403        0.708        1.027 
   6                                      rs2507984   31345596    A   0.1924   0.2034    G       0.7516        0.386       0.9335 
   6                                     rs13193697   31345815    A 0.006893 0.008837    G       0.4829       0.4871       0.7785 
   6                                      rs2523632   31345844    A   0.1709    0.182    G       0.8521        0.356       0.9263 
   6                                      rs2523631   31346006    A   0.1723   0.1826    G       0.7292       0.3932       0.9319 
   6                              chr6_31346114_A_G   31346114    A   0.3795   0.3763    G      0.04464       0.8327        1.014 
   6                                      rs9266618   31346166    C  0.04666  0.05628    A        1.893       0.1688       0.8207 
   6                                      rs2523628   31346359    A   0.1704   0.1826    G        1.033       0.3094       0.9192 
   6                                      rs2523627   31346445    C   0.4989   0.5009    A      0.01593       0.8996       0.9921 
   6                                      rs2523626   31346490    A   0.1714   0.1826    G         0.86       0.3537       0.9261 
   6                              chr6_31346599_A_G   31346599    A   0.3515   0.3429    G       0.3273       0.5673        1.039 
   6                                      rs9266628   31346811    A   0.2216   0.2102    G       0.7722       0.3795         1.07 
   6                                      rs9266631   31346898    A   0.1681   0.1716    G      0.08961       0.7647       0.9752 
   6                                      rs9266633   31346929    C   0.3383   0.3501    A       0.6203       0.4309        0.949 
   6                                      rs9501587   31346937    A   0.3193   0.3172    G      0.02189       0.8824         1.01 
   6                                      rs9266638   31347057    A   0.4447   0.4316    G        0.701       0.4025        1.055 
   6                                      rs9266640   31347070    A   0.2967   0.2965    C     0.000279       0.9867        1.001 
   6                                      rs3094600   31347144    A   0.2725   0.2703    G      0.02603       0.8718        1.012 
   6                                     rs73394251   31347608    A   0.1495   0.1394    G       0.8341       0.3611        1.085 
   6                                      rs9266658   31347644    A   0.1799   0.1744    G       0.2099       0.6469        1.039 
   6                                      rs4713462   31347816    A   0.3611    0.351    G       0.4404       0.5069        1.045 
   6                                      rs2507980   31347877    A   0.1718   0.1819    G       0.6987       0.4032       0.9332 
   6                                      rs2596573   31347930    G   0.2911   0.3009    A       0.4663       0.4947       0.9539 
   6                                      rs2596570   31348040    G    0.079  0.08364    A       0.2891       0.5908       0.9398 
   6                                      rs9266668   31348053    A   0.1135   0.1194    G       0.3461       0.5564       0.9437 
   6                                      rs9266669   31348077    A  0.08065  0.08403    G       0.1511       0.6975       0.9561 
   6                                      rs4143332   31348365    A  0.05779   0.0632    G       0.5148       0.4731       0.9093 
   6                              chr6_31348505_C_T   31348505    A   0.4209   0.4215    G     0.001271       0.9716       0.9977 
   6                                      rs9266689   31348580    A   0.4199   0.4181    G      0.01209       0.9125        1.007 
   6                              chr6_31348879_C_T   31348879    G   0.4215   0.4214    A    7.146e-05       0.9933        1.001 
   6                                      rs2523547   31350154    A   0.1729   0.1826    G       0.6553       0.4182       0.9353 
   6                              chr6_31350380_G_T   31350380    A   0.1304   0.1209    C       0.8277       0.3629         1.09 
   6                                         rs1521   31350704    G   0.2902   0.3051    A        1.045       0.3068       0.9314 
   6                                      rs2844533   31350802    G   0.2916    0.302    A       0.5227       0.4697       0.9513 
   6                                      rs2523486   31350943    A   0.1188   0.1195    G     0.005601       0.9403       0.9927 
   6                                     rs17193507   31351054    A  0.04825  0.04233    C        0.819       0.3655        1.147 
   6                                      rs3016014   31351153    G   0.1805   0.1786    A      0.02365       0.8778        1.013 
   6                              chr6_31351175_C_G   31351175    G    0.302   0.3003    C       0.0144       0.9045        1.008 
   6                              chr6_31351212_A_G   31351212    G     0.25     0.24    A       0.5449       0.4604        1.056 
   6                                      rs3128985   31351608    G   0.3062   0.2842    A        2.318       0.1279        1.111 
   6                                      rs2507978   31351664    A   0.4671   0.4628    G      0.07474       0.7846        1.017 
   6                                      rs2442753   31351733    G   0.3559   0.3674    A       0.5796       0.4465       0.9511 
   6                                      rs2442752   31351764    G   0.3863   0.4286    A        7.168     0.007423       0.8391 
   6                                      rs2507976   31351887    A   0.4446   0.4367    C       0.2556       0.6132        1.033 
   6                                      rs2442749   31352040    G   0.2166   0.2284    A       0.8089       0.3685        0.934 
   6                                     rs28752476   31352086    G   0.1911    0.201    A       0.6283        0.428       0.9389 
   6                                      rs9266772   31352113    G   0.2452   0.2588    A       0.9853       0.3209       0.9304 
   6                              chr6_31352142_A_T   31352142    A   0.2481    0.237    T       0.6826       0.4087        1.063 
   6                                     rs62395458   31352232    G  0.05143  0.06041    A        1.527       0.2166       0.8433 
   6                                     rs56671953   31352694    A  0.04931  0.04693    C       0.1242       0.7245        1.053 
   6                              chr6_31352853_A_G   31352853    A  0.01113  0.01719    G        2.606       0.1065       0.6436 
   6                                      rs9266774   31352880    A   0.1291   0.1177    G        1.218       0.2697        1.112 
   6                                      rs2442748   31352973    G   0.1729   0.1828    A       0.6777       0.4104       0.9343 
   6                                      rs2844531   31353171    G  0.05786  0.06331    A       0.5241       0.4691       0.9085 
   6                                      rs2596565   31353329    A  0.05779  0.06285    G       0.4516       0.5016       0.9146 
   6                                      rs2844529   31353593    A    0.465   0.4571    G       0.2481       0.6184        1.032 
   6                                      rs2523484   31353639    G   0.4431    0.452    A       0.3182       0.5727       0.9648 
   6                                      rs2428486   31354104    G   0.4655   0.4572    A       0.2777       0.5982        1.034 
   6                                     rs12524487   31354238    A   0.0483  0.05437    G       0.7563       0.3845       0.8828 
   6                                      rs4711268   31354504    A   0.2922   0.2729    G        1.846       0.1743          1.1 
   6                              chr6_31354560_C_T   31354560    A    0.296   0.2747    G         2.24       0.1345         1.11 
   6                                     rs75412754   31354729    G 0.007953  0.01023    A       0.5746       0.4484       0.7755 
   6                              chr6_31354819_C_T   31354819    A   0.2932   0.2744    G        1.748       0.1861        1.097 
   6                                      rs2596558   31355525    G   0.1729   0.1816    A       0.5221         0.47        0.942 
   6                              chr6_31356049_C_T   31356049    G        0        0    A           NA           NA           NA 
   6                              chr6_31356061_G_T   31356061    C        0        0    A           NA           NA           NA 
   6                                      rs2523477   31360389    G   0.1718   0.1833    A       0.9028        0.342       0.9245 
   6                                      rs2523476   31361424    A   0.1718    0.183    G       0.8571       0.3545       0.9263 
   6                              chr6_31362819_A_G   31362819    A        0        0    G           NA           NA           NA 
   6                                      rs2523467   31362930    A   0.4639   0.4525    G       0.5325       0.4656        1.047 
   6                                      rs2251396   31364707    A   0.1916   0.1885    G      0.06131       0.8044         1.02 
   6                                      rs2507972   31365050    A   0.1005   0.1025    G      0.04324       0.8353       0.9785 
   6                                      rs2523457   31365707    A   0.2141     0.21    G       0.0987       0.7534        1.025 
   6                                      rs2523454   31367865    A   0.1953   0.1991    G      0.08871       0.7658       0.9766 
   6                                      rs6911024   31368451    G   0.1644   0.1423    A        3.794      0.05145        1.186 
   6                                      rs2844523   31368588    A   0.1627   0.1791    G        1.865       0.1721       0.8906 
   6                                      rs2596537   31370007    C   0.1559   0.1766    A        3.024      0.08206       0.8609 
   6                             corect_rs115024800   31371045    A  0.01436  0.02006    G        1.884       0.1699       0.7119 
   6                                      rs2844519   31371430    A  0.09501   0.1085    G        1.983       0.1591       0.8629 
   6                              chr6_31373445_A_G   31373445    G  0.03441  0.02853    A        1.134       0.2868        1.213 
   6                              chr6_31374579_A_G   31374579    G  0.06103  0.06443    A       0.1956       0.6583       0.9438 
   6                                      rs6910087   31377047    A   0.1649   0.1428    G        3.787      0.05165        1.185 
   6                              chr6_31378335_C_G   31378335    G  0.03822  0.04097    C       0.1994       0.6552       0.9302 
   6                                      rs1051791   31378965    A  0.04628  0.03961    G        1.089       0.2966        1.177 
   6                              chr6_31379043_A_G   31379043    G  0.03985  0.04477    A       0.5934       0.4411       0.8856 
   6                                      rs1131896   31379115    A   0.3886   0.3855    G      0.04104       0.8395        1.013 
   6                                      rs2256028   31379198    A   0.2909   0.2919    C     0.005146       0.9428        0.995 
   6                                      exm530732   31380198    A    0.209   0.2012    G        0.368       0.5441        1.049 
   6                                     rs72845865   31381215    A 0.001591 0.004182    G        2.278       0.1312       0.3794 
   6                                     rs62395263   31381611    A  0.09979  0.09032    G         1.05       0.3056        1.116 
   6                              chr6_31382675_C_T   31382675    A   0.1977   0.1739    G        3.735      0.05328        1.171 
   6                                     rs17206708   31384431    A  0.05461   0.0507    G       0.3095        0.578        1.082 
   6                              chr6_31384479_A_G   31384479    A   0.0984   0.1009    G      0.07135       0.7894       0.9722 
   6                          chr6_31385276_INDEL_T   31385276    D        0        0    I           NA           NA           NA 
   6                                      rs2516450   31387157    G  0.08271  0.08984    A       0.6422       0.4229       0.9135 
   6                                      rs2596532   31387871    G   0.1125   0.1107    C      0.03389       0.8539        1.019 
   6                             corect_rs115719916   31387875    A  0.08006   0.0907    C         1.45       0.2286       0.8725 
   6                              chr6_31387967_C_G   31387967    G   0.1116   0.1101    C      0.02316        0.879        1.015 
   6                              chr6_31390055_G_T   31390055    A   0.3028   0.2821    C        2.069       0.1503        1.105 
   6                                     rs58045889   31390637    G  0.03712   0.0433    A       0.9893       0.3199       0.8517 
   6                                     rs61556292   31390751    A        0        0    G           NA           NA           NA 
   6                                      rs9501109   31392118    G   0.2842   0.2828    A      0.00962       0.9219        1.007 
   6                              chr6_31392607_A_T   31392607    T   0.3062   0.3483    A        7.984     0.004719       0.8257 
   6                                      rs2524279   31392906    G  0.03875  0.03968    A      0.02325       0.8788       0.9755 
   6                                      rs4947314   31393374    C   0.2306   0.2058    A        3.652        0.056        1.157 
   6                              chr6_31394507_A_G   31394507    G    0.382   0.3731    A       0.3384       0.5607        1.039 
   6                                  exm-rs2516472   31394700    G   0.1564   0.1536    A      0.05947       0.8073        1.021 
   6                                      rs9501595   31405604    A   0.1654   0.1482    C        2.265       0.1323        1.139 
   6                                     rs73404209   31405671    G  0.04136  0.05201    A        2.538       0.1111       0.7863 
   6                                      rs3749938   31407218    A    0.175   0.1726    G      0.04084       0.8398        1.017 
   6                                      rs2516470   31407331    C   0.3584   0.3673    G        0.343       0.5581       0.9623 
   6                                     rs75518104   31407752    A  0.07476  0.08233    G        0.792       0.3735       0.9007 
   6                                      rs9469003   31407828    G   0.1654   0.1488    A        2.094       0.1479        1.134 
   6                                  exm-rs2524276   31408265    A   0.1267   0.1357    C       0.6945       0.4046       0.9246 
   6                                     rs80308263   31409559    A   0.0966   0.1005    G       0.1684       0.6815       0.9574 
   6                              chr6_31410153_A_G   31410153    A  0.02121  0.02095    G     0.003271       0.9544        1.013 
   6                                      rs2844510   31410408    A   0.1667   0.1724    C       0.2351       0.6277         0.96 
   6                          chr6_31412430_INDEL_T   31412430    D        0        0    I           NA           NA           NA 
   6                                 OncoSet2596464   31412961    A   0.4761   0.4791    G      0.03456       0.8525       0.9883 
   6                         chr6_31413369_GA_INDEL   31413369    D        0        0    I           NA           NA           NA 
   6                          chr6_31413379_G_INDEL   31413379    D        0 0.0004713    I        0.889       0.3457            0 
   6                                      rs2516464   31416156    A   0.4677   0.4735    G       0.1372       0.7111       0.9769 
   6                              chr6_31416920_C_G   31416920    G    0.167   0.1526    C        1.569       0.2104        1.114 
   6                                      rs9501129   31417396    G   0.1845   0.1685    A         1.77       0.1834        1.116 
   6                                      rs2596459   31417540    C   0.4018   0.4046    A      0.03172       0.8586       0.9886 
   6                                      rs2596458   31417647    A   0.1559   0.1535    G      0.04417       0.8335        1.019 
   6                             corect_rs115873992   31419201    A   0.3765   0.3735    G      0.03781       0.8458        1.013 
   6                              chr6_31419800_C_T   31419800    A   0.4501    0.458    G       0.2567       0.6124       0.9684 
   6                              chr6_31419877_C_G   31419877    C   0.4677   0.4739    G       0.1573       0.6917       0.9752 
   6                              chr6_31420018_A_G   31420018    A   0.4677   0.4735    G       0.1372       0.7111       0.9769 
   6                                     rs76332236   31420428    G  0.04878  0.05349    A       0.4576       0.4987       0.9075 
   6                              chr6_31420500_A_C   31420500    C   0.3765   0.3735    A      0.03781       0.8458        1.013 
   6                              chr6_31420713_A_G   31420713    A   0.3229    0.307    G        1.175       0.2784        1.076 
   6                                     rs77997850   31421296    A 0.001591 0.003256    G        1.127       0.2884       0.4877 
   6                              chr6_31425033_C_T   31425033    A   0.4501   0.4581    G       0.2614       0.6092       0.9681 
   6                                      rs9469013   31425281    A  0.02548  0.01488    G        5.798      0.01605         1.73 
   6                                      rs2523685   31426256    G   0.3404   0.3214    C        1.641       0.2002         1.09 
   6                       chr6_31428750_ATAG_INDEL   31428750    I   0.1029   0.1181    D        2.376       0.1232       0.8559 
   6                                     rs11754929   31428769    A  0.01113 0.009302    G       0.3355       0.5625        1.199 
   6                                      rs3130477   31428920    G  0.05938  0.06471    A       0.4883       0.4847       0.9125 
   6                                     rs77349273   31428987    A  0.05992  0.05168    G          1.3       0.2542         1.17 
   6                                      rs3094228   31429927    G    0.202   0.2028    A     0.003746       0.9512       0.9952 
   6                                  exm-rs2596473   31430799    C   0.4719   0.5037    A        4.072      0.04361       0.8804 
   6                                     rs45533135   31430951    A  0.04454  0.03957    G       0.6173       0.4321        1.131 
   6                                      rs2255223   31431723    A  0.08712  0.08732    G    0.0005108        0.982       0.9975 
   6                                      rs2284178   31432125    G   0.4724   0.5075    A        4.937      0.02628       0.8688 
   6                                     rs77424484   31432587    G 0.004777 0.005592    A       0.1285         0.72       0.8536 
   6                                      rs3128987   31434198    G    0.167   0.1766    A       0.6475        0.421       0.9348 
   6                                      rs3094013   31434366    A  0.05832  0.06372    G       0.5092       0.4755       0.9101 
   6                                      rs3131618   31434621    G  0.05626  0.06006    A        0.263        0.608       0.9331 
   6                                      rs2516518   31435119    A   0.1909   0.2058    G        1.398        0.237       0.9106 
   6                                      rs9366784   31435354    A 0.004772 0.007914    C        1.549       0.2134       0.6011 
   6                                     rs73728586   31435428    G  0.01166 0.009767    A       0.3432        0.558        1.197 
   6                          chr6_31435815_A_INDEL   31435815    I   0.3197   0.3242    D       0.0916       0.7622       0.9798 
   6                              chr6_31436789_C_T   31436789    A   0.4411   0.4372    G       0.0632       0.8015        1.016 
   6                                      rs4713467   31437275    A   0.0122  0.02097    G        4.661      0.03086       0.5764 
   6                              chr6_31437305_A_G   31437305    A  0.06999  0.06548    G       0.3231       0.5698        1.074 
   6                              chr6_31437566_G_T   31437566    A   0.0122  0.02048    C        4.225      0.03984       0.5903 
   6                                      rs2244839   31438368    A   0.3498   0.3414    G       0.3128        0.576        1.038 
   6                                      rs2523666   31438594    G   0.2288   0.2335    A       0.1258       0.7228       0.9738 
   6                                      rs2844505   31439063    G   0.2285   0.2339    A       0.1644       0.6851       0.9701 
   6                                      rs9688839   31439659    G  0.05866  0.04925    A          1.7       0.1923        1.203 
   6                                        rs14597   31440014    A   0.3312   0.3386    C       0.2471       0.6192       0.9673 
   6                                      rs1055569   31440082    A   0.4395   0.4269    G       0.6472       0.4211        1.053 
   6                              chr6_31440497_C_T   31440497    A   0.4411   0.4293    G       0.5734       0.4489        1.049 
   6                              chr6_31440552_G_T   31440552    C   0.3301    0.326    A      0.07615       0.7826        1.019 
   6                                      rs3828890   31440669    G   0.1311   0.1415    C       0.9098       0.3402       0.9152 
   6                                     rs12665745   31441901    A   0.1919   0.1777    G         1.36       0.2436        1.099 
   6                                  exm-rs2844503   31442731    T   0.4942   0.4902    A      0.06201       0.8033        1.016 
   6                                      rs3131643   31442782    A  0.08431  0.08279    G      0.03012       0.8622         1.02 
   6                       chr6_31443179_CTAT_INDEL   31443179    D  0.05302  0.06326    I        1.911       0.1668       0.8292 
   6                                     rs16899682   31443699    C  0.03234  0.02744    G       0.8368       0.3603        1.185 
   6                                     rs12524498   31444187    A  0.01221  0.02047    C        4.191      0.04063       0.5915 
   6                                     rs17206980   31445648    A  0.02068  0.02467    G       0.7193       0.3964       0.8347 
   6                                      rs2248372   31446466    A   0.3839   0.3753    G       0.3107       0.5773        1.037 
   6                                      rs2248373   31446546    A   0.3286   0.3367    G       0.3031       0.5819       0.9638 
   6                              chr6_31446796_A_G   31446796    A   0.2455   0.2242    G        2.544       0.1107        1.126 
   6                                      rs2516511   31448625    A   0.2466   0.2247    G        2.682       0.1015        1.129 
   6                                 OncoSet2523650   31449022    A   0.2672   0.2647    G      0.03429       0.8531        1.013 
   6                                      rs2905722   31449327    A   0.0828  0.08993    G       0.6452       0.4218       0.9135 
   6                                      rs2523710   31450909    A   0.1762   0.1648    G       0.9265       0.3358        1.084 
   6                                  exm-rs2523708   31451279    A   0.2763   0.2713    G       0.1269       0.7216        1.026 
   6                                      rs3132470   31451370    G  0.07476  0.07721    A      0.08566       0.7698       0.9657 
   6                                      rs2516504   31452475    A   0.2771    0.274    C      0.04887        0.825        1.016 
   6                                      rs2905739   31452850    G   0.2723   0.2684    A      0.07685       0.7816         1.02 
   6                                      rs2516500   31453640    A   0.2765   0.2748    G      0.01577       0.9001        1.009 
   6                              chr6_31454424_C_T   31454424    A 0.001091 0.0004785    G        0.479       0.4889        2.281 
   6                             corect_rs114290946   31454844    G   0.1591    0.167    A        0.445       0.5047       0.9437 
   6                              chr6_31456487_C_T   31456487    G  0.02545  0.02881    A       0.4281       0.5129       0.8803 
   6                                      rs3132469   31456567    A  0.07696  0.08015    G       0.1404       0.7078       0.9569 
   6                          chr6_31456681_G_INDEL   31456681    D  0.07688  0.07927    I      0.07908       0.7785       0.9674 
   6                                      rs2905729   31457742    A   0.3669   0.3739    G       0.2065       0.6495       0.9702 
   6                              chr6_31458524_A_G   31458524    G  0.02333  0.01998    A       0.5346       0.4647        1.172 
   6                                      rs2904787   31459768    A   0.3672   0.3759    G       0.3234       0.5696       0.9635 
   6                                      rs2904783   31459972    G   0.3661   0.3763    A       0.4453       0.5046       0.9573 
   6                                      rs2904592   31460056    G   0.3754    0.388    A       0.6773       0.4105        0.948 
   6                                      rs9267325   31461492    G   0.1357   0.1285    C        0.458       0.4986        1.065 
   6                                      rs2395043   31461966    A   0.3162   0.3271    G         0.55       0.4583        0.951 
   6                                      rs2516408   31463491    A   0.2631   0.2577    G       0.1507       0.6979        1.028 
   6                                      rs3095234   31464571    G   0.1521   0.1842    A        7.127     0.007594       0.7946 
   6                                      rs3828903   31464739    A   0.3806   0.3814    G     0.002877       0.9572       0.9965 
   6                              chr6_31465030_C_T   31465030    G  0.08378     0.08    A       0.1907       0.6623        1.052 
   6                                      rs3828913   31465795    A 0.001591 0.003253    C        1.124        0.289       0.4882 
   6                                      rs2516497   31465905    A   0.1129   0.1004    C        1.671       0.1961        1.141 
   6                                      rs2855812   31472720    A    0.184   0.1798    C       0.1166       0.7327        1.028 
   6                                      rs3134899   31473286    G   0.1601   0.1887    A         5.66      0.01736       0.8199 
   6                              chr6_31473957_C_G   31473957    G   0.0702  0.07563    C       0.4334       0.5103       0.9228 
   6                                      exm530818   31474820    A  0.03994  0.03581    G       0.4691       0.4934         1.12 
   6                                     rs45627734   31474884    A  0.02521  0.03448    G        2.928      0.08705       0.7243 
   6                                      rs3132468   31475486    G   0.1978    0.223    A        3.854      0.04964       0.8587 
   6                                     rs62395355   31476297    A   0.1603   0.1696    C       0.6344       0.4257       0.9343 
   6                                      rs2844498   31476854    G   0.4719   0.4865    A       0.8645       0.3525        0.943 
   6                                     rs58580446   31480511    C  0.02598   0.0386    A        5.061      0.02447       0.6643 
   6                                      rs2516401   31480906    G     0.28   0.2848    A       0.1151       0.7344       0.9765 
   6                                      rs3131633   31480923    A   0.1286   0.1475    G        2.972      0.08472        0.853 
   6                                      rs2246871   31481146    C   0.3176   0.3225    A       0.1103       0.7398       0.9778 
   6                              chr6_31481526_A_C   31481526    C   0.3176   0.3231    A       0.1372        0.711       0.9752 
   6                              chr6_31483458_A_G   31483458    A   0.3551   0.3694    G       0.8922       0.3449       0.9399 
   6                                      rs9267445   31483481    C  0.05679  0.06465    G        1.083       0.2981       0.8712 
   6                              chr6_31484517_C_T   31484517    G   0.1718   0.1947    A        3.514      0.06086       0.8579 
   6                       chr6_31484727_INDEL_TCTC   31484727    I   0.1718   0.1951    D         3.62      0.05709       0.8559 
   6                             corect_rs116321290   31485101    C   0.2354   0.2567    A        2.458       0.1169       0.8914 
   6                              chr6_31485174_A_C   31485174    C   0.3445   0.3502    A       0.1465       0.7019       0.9749 
   6                                      rs3131630   31485354    G   0.2057   0.2147    A       0.4853        0.486       0.9475 
   6                                  exm-rs2516489   31488038    A   0.1827   0.1867    G       0.1074       0.7431       0.9735 
   6                              chr6_31490372_C_T   31490372    G   0.2487   0.2553    A       0.2278       0.6332       0.9656 
   6                              chr6_31490725_G_T   31490725    C   0.2476    0.253    A       0.1566       0.6923       0.9716 
   6                                      rs9469021   31490970    A  0.02651  0.03206    G        1.083        0.298       0.8221 
   6                              chr6_31492004_A_G   31492004    A   0.2476    0.253    G       0.1568       0.6922       0.9716 
   6                              chr6_31492016_C_G   31492016    C  0.01007 0.008829    G       0.1672       0.6826        1.142 
   6                                      rs3093988   31492453    A   0.1002   0.1019    G      0.03004       0.8624        0.982 
   6                              chr6_31493888_A_T   31493888    A   0.3142   0.3243    T       0.4706       0.4927       0.9546 
   6                                      rs2734573   31494738    C    0.405   0.4303    A         2.62       0.1056       0.9012 
   6                              chr6_31495015_A_G   31495015    A 0.003181 0.005576    G        1.299       0.2544       0.5691 
   6                             corect_rs141548336   31495619    T        0        0    A           NA           NA           NA 
   6                                      rs2259435   31496915    A   0.1898   0.1885    G       0.0106        0.918        1.008 
   6                              chr6_31496925_C_T   31496925    G   0.1382   0.1552    A        2.325       0.1273       0.8725 
   6                                      rs2286712   31496979    G        0 0.0004651    C       0.8765       0.3492            0 
   6                                      rs3093982   31497244    A  0.09212  0.09934    G        0.601       0.4382       0.9199 
   6                                      rs3219190   31497975    G  0.08696  0.07993    A       0.6513       0.4196        1.096 
   6                                     rs74367810   31499229    A  0.02386  0.02695    G       0.3865       0.5341       0.8825 
   6                                      rs3130056   31499354    G   0.1391   0.1552    A        2.079       0.1494       0.8792 
   6                                      rs3853601   31499603    G   0.1092   0.1031    C       0.4003       0.5269        1.067 
   6                                      rs3093948   31501413    A     0.14   0.1586    G        2.735      0.09816       0.8635 
   6                                      rs3131628   31502767    G   0.1394   0.1567    A        2.364       0.1241        0.872 
   6                                     rs55799418   31503219    A  0.02439  0.02277    G       0.1149       0.7346        1.073 
   6                                     rs17207085   31503552    A  0.01803  0.01348    C        1.356       0.2442        1.344 
   6                                       rs929138   31503698    G   0.3393   0.3116    A         3.52      0.06063        1.135 
   6                                      rs9267482   31504015    A   0.0737  0.06459    G        1.301        0.254        1.152 
   6                              chr6_31504194_A_G   31504194    G  0.02386  0.02184    A       0.1842       0.6678        1.095 
   6                         chr6_31504478_AA_INDEL   31504478    D   0.0737  0.06506    I        1.168       0.2798        1.143 
   6                                      rs3130057   31504587    C   0.1389   0.1558    A        2.252       0.1334        0.874 
   6                                      rs1129640   31506624    A   0.1391   0.1556    G        2.186       0.1392       0.8763 
   6                                      rs2516393   31506744    A   0.1389   0.1553    C        2.155       0.1421       0.8772 
   6                                  exm-rs2523512   31506801    A   0.1898   0.1891    G     0.003146       0.9553        1.005 
   6                                      rs2523511   31506854    G   0.1391   0.1553    A        2.114       0.1459       0.8783 
   6                          chr6_31507760_C_INDEL   31507760    D  0.06946  0.06227    I       0.8477       0.3572        1.124 
   6                                      rs2523508   31508761    G   0.1389   0.1553    A        2.155       0.1421       0.8772 
   6                                      rs2239525   31509372    G   0.2091   0.2347    A        3.784      0.05176       0.8624 
   6                                      rs2523505   31510002    G   0.1145   0.1008    C        1.968       0.1606        1.153 
   6                              chr6_31510924_C_T   31510924    G   0.3609   0.3332    A        3.419      0.06444         1.13 
   6                                     rs12662306   31511138    C  0.01803  0.02045    A       0.3104       0.5775       0.8795 
   6                                     rs74290517   31511691    C        0        0    G           NA           NA           NA 
   6                                  exm-rs2251824   31511857    A   0.1645   0.1645    G    1.505e-05       0.9969            1 
   6                                     rs45529339   31512936    A  0.04246  0.03671    G       0.8785       0.3486        1.164 
   6                                      rs2239705   31513402    A   0.2298   0.2167    G       0.9959       0.3183        1.079 
   6                                      rs2523502   31513864    A   0.1389   0.1553    T        2.155       0.1421       0.8772 
   6                                     rs62395767   31514616    G   0.0281   0.0237    A       0.7765       0.3782        1.191 
   6                                      rs9267490   31517325    C  0.02068  0.01697    G       0.7499       0.3865        1.224 
   6                              chr6_31518015_A_G   31518015    G  0.02015  0.01907    A      0.06092       0.8051        1.058 
   6                                      rs2523500   31518354    G   0.3705   0.3713    A     0.002716       0.9584       0.9966 
   6                             corect_rs140892323   31520658    T        0        0    A           NA           NA           NA 
   6                                      rs6929796   31522669    A   0.1327   0.1338    G      0.01115       0.9159       0.9902 
   6                              chr6_31524851_A_G   31524851    G   0.1405   0.1465    A       0.2942       0.5876       0.9523 
   6                             corect_rs142961107   31525105    C        0        0    A           NA           NA           NA 
   6                              chr6_31525319_A_G   31525319    G   0.2521   0.2639    A        0.732       0.3922       0.9401 
   6                              chr6_31525448_C_T   31525448    A   0.1571    0.167    G       0.7208       0.3959       0.9297 
   6                              chr6_31525912_C_T   31525912    G  0.03629  0.04622    A        2.474       0.1157        0.777 
   6                              chr6_31525994_A_G   31525994    A 0.0005464 0.0004735    G      0.01029       0.9192        1.154 
   6                                     rs13192469   31526856    G  0.04613  0.05028    A        0.376       0.5398       0.9135 
   6                                      rs9469024   31527266    G 0.002651 0.005587    A        2.062        0.151       0.4732 
   6                                      rs4947325   31528174    A 0.001062 0.002796    C        1.523       0.2171        0.379 
   6                                      rs2516479   31528326    G   0.4169   0.4256    C       0.3079        0.579        0.965 
   6                                      rs2516390   31529883    G   0.4168   0.4218    A       0.1045       0.7465       0.9795 
   6                         chr6_31530218_INDEL_TT   31530218    D 0.006893 0.006996    I     0.001554       0.9686       0.9851 
   6                                       rs928815   31531215    A   0.4168   0.4224    C       0.1314        0.717       0.9771 
   6                                      rs2857709   31532814    A  0.08537  0.08736    G      0.05065       0.8219        0.975 
   6                                      rs2857602   31533378    G   0.4161   0.4219    A       0.1352       0.7131       0.9768 
   6                                     rs17200740   31535539    C 0.009544 0.006512    A        1.175       0.2785         1.47 
   6                                      rs2844484   31536224    A   0.4168   0.4224    G       0.1314        0.717       0.9771 
   6                                  exm-rs2009658   31538244    G   0.1649   0.1653    C     0.001002       0.9748       0.9973 
   6                                      rs3093539   31538277    A 0.003712 0.003728    G    7.202e-05       0.9932       0.9956 
   6                              chr6_31539435_A_G   31539435    G  0.02068  0.01673    A       0.8603       0.3536        1.241 
   6                                      rs2844482   31539767    A   0.1691   0.1682    G      0.00614       0.9375        1.007 
   6                             corect_rs142176367   31540556    G   0.3282   0.3188    A        0.409       0.5225        1.044 
   6                                      rs2229092   31540757    C  0.07113  0.06331    A         0.98       0.3222        1.133 
   6                                      rs1041981   31540784    A   0.2566   0.2605    C      0.07649       0.7821       0.9803 
   6                                      rs4647195   31540957    G 0.003715 0.003749    A    0.0002989       0.9862       0.9911 
   6                                      rs1799964   31542308    G   0.2627   0.2507    A       0.7638       0.3822        1.065 
   6                              chr6_31542476_A_C   31542476    A    0.164   0.1639    C    0.0001584         0.99        1.001 
   6                                      rs1800629   31543031    A   0.1237   0.1251    G       0.0192       0.8898       0.9868 
   6                              chr6_31543101_A_G   31543101    A  0.09279  0.08132    G         1.67       0.1962        1.155 
   6                              chr6_31543758_A_G   31543758    A   0.0403  0.03625    G       0.4498       0.5024        1.116 
   6                          chr6_31544027_G_INDEL   31544027    D  0.04952  0.04346    I       0.8328       0.3615        1.147 
   6                                      rs4645843   31544562    A 0.005832 0.005576    G      0.01165        0.914        1.046 
   6                                      rs1800620   31544591    A        0        0    G           NA           NA           NA 
   6                              chr6_31545391_A_C   31545391    C  0.04189  0.04182    A    0.0001093       0.9917        1.002 
   6                                      rs3093561   31547474    A 0.009014  0.01315    G        1.541       0.2144       0.6828 
   6                              chr6_31547611_A_G   31547611    A  0.03181  0.03399    G       0.1486       0.6999        0.934 
   6                              chr6_31547792_A_G   31547792    A  0.04189  0.04229    G     0.003961       0.9498       0.9902 
   6                              Chr6:31548856:G:A   31548856    A 0.001066 0.002806    G        1.521       0.2174       0.3792 
   6                              Chr6:31548856:G:T   31548856    A 0.001064  0.00282    C        1.545       0.2139       0.3766 
   6                                      exm531076   31549357    A 0.004777 0.003256    G       0.5882       0.4431        1.469 
   6                                      rs3093554   31549407    A        0        0    G           NA           NA           NA 
   6                              chr6_31550452_C_T   31550452    G  0.05255  0.05023    A       0.1106       0.7395        1.049 
   6                         chr6_31553166_AC_INDEL   31553166    D        0        0    I           NA           NA           NA 
   6                              chr6_31553468_A_G   31553468    G   0.1326    0.138    A       0.2554       0.6133       0.9544 
   6                                     rs17200768   31553935    A 0.007953  0.01069    G       0.8062       0.3693       0.7421 
   6                                      rs9368696   31554382    A  0.01432  0.02091    G        2.496       0.1141         0.68 
   6                              Chr6:31555130:A:G   31555130    A   0.4735   0.4744    G     0.003695       0.9515       0.9962 
   6                                      rs2256974   31555392    A   0.1766   0.1688    C       0.4203       0.5168        1.056 
   6                                     rs13211368   31555818    A  0.01432  0.01584    G       0.1572       0.6918       0.9022 
   6                              chr6_31556928_A_C   31556928    A  0.05732  0.05302    C       0.3573         0.55        1.086 
   6                                     rs34816476   31557381    A   0.0069  0.01022    G         1.29        0.256       0.6727 
   6                                     rs11575840   31557640    A  0.02333  0.02091    G       0.2729       0.6014        1.118 
   6                                     rs34015415   31558031    D   0.3881   0.3871    I     0.004195       0.9484        1.004 
   6                              corect_rs11575837   31560670    A  0.03659   0.0474    G        2.898      0.08872       0.7632 
   6                                     rs11575836   31560702    G   0.1316   0.1387    A        0.432        0.511       0.9411 
   6                                      rs2736191   31560910    G   0.0414  0.05112    C        2.134        0.144       0.8018 
   6                                     rs11575835   31560948    A  0.01962   0.0158    G       0.8486       0.3569        1.247 
   6                              chr6_31566204_C_T   31566204    A  0.03924  0.03996    G      0.01394        0.906       0.9811 
   6                                      rs2857595   31568469    A   0.1437   0.1561    G        1.218       0.2697       0.9069 
   6                                     rs72850135   31570670    A  0.03181  0.03392    G       0.1403        0.708       0.9358 
   6                              chr6_31572481_A_G   31572481    A  0.07529  0.08613    G        1.583       0.2084        0.864 
   6                                     rs28366148   31572975    G   0.1082   0.1088    A     0.004687       0.9454       0.9931 
   6                                      rs2857609   31577825    A  0.09226   0.1064    G        2.241       0.1344       0.8535 
   6                  chr6_31578849_AGTCTGCAC_INDEL   31578849    D  0.04719  0.05158    I       0.4115       0.5212       0.9107 
   6                                     rs73396280   31579520    G   0.1092   0.1093    A    6.033e-05       0.9938       0.9992 
   6                              chr6_31582025_C_G   31582025    C   0.1948   0.1705    G        3.973      0.04623        1.177 
   6                                      rs2844475   31583155    A     0.43   0.4264    G       0.0522       0.8193        1.015 
   6                                      rs2736182   31583312    A  0.04931  0.05716    G        1.222        0.269       0.8556 
   6                                     rs45552734   31583699    A   0.1484   0.1515    G      0.07729        0.781       0.9757 
   6                                      rs2269475   31583931    A  0.08493  0.08714    G      0.06245       0.8027       0.9722 
   6                              chr6_31585000_A_T   31585000    A   0.2428   0.2605    T        1.654       0.1984       0.9106 
   6                                      rs2857697   31585219    A    0.429   0.4257    G      0.04472       0.8325        1.014 
   6                              chr6_31586094_A_G   31586094    G  0.07484  0.07667    A      0.04812       0.8264       0.9742 
   6                       chr6_31586840_INDEL_TTCT   31586840    D  0.06787  0.07156    I        0.211        0.646       0.9446 
   6                                      rs3763295   31587938    G  0.08431  0.08845    A       0.2187         0.64       0.9488 
   6                                      rs2857693   31588384    A   0.4299   0.4265    C      0.04601       0.8302        1.014 
   6                                     rs60177141   31589515    A        0        0    G           NA           NA           NA 
   6                                      rs2844472   31589676    G   0.3722   0.3694    A       0.0336       0.8546        1.012 
   6                              chr6_31589735_A_G   31589735    A 0.006363 0.007435    G       0.1678       0.6821       0.8549 
   6                                      rs3993757   31590746    A  0.01856   0.0158    G       0.4554       0.4998        1.178 
   6                              chr6_31591918_A_T   31591918    A   0.3966   0.4222    T        2.714      0.09949       0.8996 
   6                                     rs17200837   31593265    A  0.03393  0.03532    C      0.05734       0.8108       0.9595 
   6                            Chr6:31594620:GAG:-   31594620    D 0.0005308 0.000932    I       0.2171       0.6413       0.5693 
   6                              chr6_31594628_A_T   31594628    A  0.07394  0.07689    T       0.1243       0.7244       0.9586 
   6                                      rs2736171   31595487    G   0.4295    0.427    A      0.02436        0.876         1.01 
   6                                      rs9469031   31595795    A 0.005302 0.009758    G         2.62       0.1055       0.5409 
   6                                      rs1046080   31595882    C   0.2434   0.2598    A        1.434       0.2311       0.9165 
   6                                     rs45544132   31595926    A 0.002651 0.004647    G        1.082       0.2983       0.5694 
   6                                      rs3132450   31596138    G  0.05355  0.05809    A       0.3909       0.5318       0.9175 
   6                                      rs2736165   31596675    G  0.06582  0.07103    A       0.4258        0.514       0.9215 
   6                                      rs3130623   31597700    A   0.1783   0.1571    G         3.27      0.07054        1.165 
   6                              chr6_31597757_C_T   31597757    A   0.0562   0.0553    G      0.01569       0.9003        1.017 
   6                                     rs41308311   31598675    A  0.01327  0.01442    G      0.09683       0.7557       0.9192 
   6                              chr6_31599594_A_G   31599594    G  0.05597  0.05514    A      0.01319       0.9086        1.016 
   6                            Chr6:31599982:CCT:-   31599982    I        0        0    D           NA           NA           NA 
   6                              chr6_31601022_C_T   31601022    G   0.3868   0.3717    A       0.9695       0.3248        1.066 
   6                                     rs73398210   31601158    A        0        0    G           NA           NA           NA 
   6                                      rs2272593   31601344    A   0.2418   0.2586    G        1.513       0.2186       0.9142 
   6                              chr6_31601735_A_G   31601735    A  0.03393  0.03495    G      0.03104       0.8602         0.97 
   6                                 OncoSet3115663   31601843    G   0.1753   0.1521    A        3.978       0.0461        1.185 
   6                              chr6_31603045_A_G   31603045    G  0.03659  0.04461    A        1.651       0.1988       0.8133 
   6                                      exm531470   31603189    A   0.0552   0.0553    G    0.0001762       0.9894       0.9982 
   6                                      rs2261033   31603591    G   0.4618   0.4698    A       0.2572        0.612       0.9684 
   6                              chr6_31604044_A_C   31604044    A  0.03181   0.0381    C        1.172       0.2789       0.8295 
   6                                     rs35502919   31604355    A 0.009014  0.01394    C        2.121       0.1453       0.6434 
   6                                     rs34137317   31604894    A 0.007953  0.01069    G       0.8062       0.3693       0.7421 
   6                                     rs56826489   31605567    G   0.1432   0.1459    C      0.05884       0.8083       0.9785 
   6                                      rs2077491   31606376    A   0.4745   0.4783    G      0.05722        0.811       0.9849 
   6                      chr6_31606678_AAAAC_INDEL   31606678    D   0.1773   0.1552    I        3.551      0.05951        1.173 
   6                                      rs2178899   31606756    T   0.1564    0.162    A       0.2347       0.6281       0.9591 
   6                                       rs743400   31607111    G   0.1088   0.1087    A    5.826e-05       0.9939        1.001 
   6                                     rs28732154   31607674    A  0.04825     0.04    G        1.631       0.2016        1.217 
   6                              chr6_31607942_C_T   31607942    G   0.1066   0.0855    A        5.175      0.02292        1.276 
   6                                      rs1077394   31610384    G   0.2964   0.3164    A          1.9       0.1681       0.9099 
   6                              chr6_31610529_C_T   31610529    A   0.4714     0.47    G     0.007117       0.9328        1.005 
   6                                      exm531593   31610686    A   0.4719   0.4705    G     0.007763       0.9298        1.006 
   6                              chr6_31611777_A_G   31611777    A   0.1532   0.1682    G        1.668       0.1965       0.8948 
   6                                      rs3130048   31613739    G   0.2481   0.2181    A        5.074      0.02429        1.183 
   6                                      rs2242656   31614102    G    0.211   0.2269    A        1.482       0.2234       0.9112 
   6                              Chr6:31614247:T:C   31614247    G        0        0    A           NA           NA           NA 
   6                                      rs2844463   31615167    A   0.2463   0.2225    G        3.162      0.07535        1.142 
   6                              chr6_31616173_C_T   31616173    A 0.001065        0    G        2.287       0.1305           NA 
   6                              chr6_31616366_A_G   31616366    A   0.3867   0.3712    G         1.03       0.3102        1.068 
   6                                       rs805302   31617957    C   0.3862   0.3736    A       0.6715       0.4125        1.055 
   6                                       rs805301   31618121    C   0.3863   0.3712    A       0.9767        0.323        1.066 
   6                              chr6_31618761_A_G   31618761    G  0.08546  0.09619    A        1.397       0.2373        0.878 
   6                                      rs3117583   31619576    G    0.175   0.1528    A          3.6      0.05777        1.176 
   6                                      rs3117582   31620520    C  0.05355  0.05809    A       0.3909       0.5318       0.9175 
   6                                      rs9267528   31622141    A  0.01166 0.006983    G        2.422       0.1196        1.678 
   6                                       rs805297   31622606    A   0.3187   0.3225    C      0.06757       0.7949       0.9826 
   6                                       rs805262   31628733    A   0.4241   0.4232    G     0.003429       0.9533        1.004 
   6                                       rs707920   31629096    G   0.3346   0.3156    A        1.641       0.2001         1.09 
   6                              chr6_31629499_A_G   31629499    G  0.09067  0.08504    A       0.3985       0.5279        1.073 
   6                                         rs7029   31629953    G   0.3349   0.3153    A        1.756       0.1852        1.093 
   6                                         rs7992   31630241    A   0.3342   0.3155    G        1.609       0.2047        1.089 
   6                                      rs2295666   31630410    A 0.0005302 0.0009294    G       0.2157       0.6423       0.5703 
   6                                     rs35265780   31631921    A  0.01485 0.009294    G        2.638       0.1043        1.606 
   6                                     rs77926805   31632113    G        0        0    A           NA           NA           NA 
   6                                     rs35377600   31632899    A  0.04406  0.04804    G       0.3617       0.5476       0.9132 
   6                                     rs34541484   31633389    G  0.02757  0.02372    A        0.599        0.439        1.167 
   6                                      rs3117579   31633496    A   0.1741   0.1524    C        3.464      0.06271        1.173 
   6                              chr6_31633807_C_T   31633807    A 0.005302 0.006041    G      0.09683       0.7557       0.8771 
   6                                       rs805257   31634193    G    0.393   0.3777    A       0.9878       0.3203        1.067 
   6                                        rs14365   31635710    G   0.2131   0.2217    A       0.4269       0.5135       0.9512 
   6                                      rs3117578   31636031    A  0.08537  0.09619    G        1.422       0.2331        0.877 
   6                                      rs9267531   31636742    G  0.05408  0.05809    A       0.3035       0.5817       0.9271 
   6                                     rs74616499   31637973    A        0 0.0004647    G       0.8766       0.3491            0 
   6                                      exm531821   31639950    G  0.00106 0.0009294    A      0.01745       0.8949        1.141 
   6                              chr6_31640518_G_T   31640518    C   0.3896    0.373    A         1.17       0.2795        1.073 
   6                                       rs707919   31641139    G   0.3187   0.3222    A      0.05637       0.8123       0.9841 
   6                              chr6_31642731_A_G   31642731    G        0        0    A           NA           NA           NA 
   6                                      rs3115667   31643399    A   0.2386   0.2565    G        1.727       0.1888       0.9083 
   6                                       rs805269   31644282    G  0.06787  0.07203    A       0.2666       0.6056       0.9381 
   6                                        rs13295   31644640    G    0.122  0.09433    A         8.01     0.004653        1.333 
   6                                     rs11575852   31647001    G 0.006363 0.007449    A       0.1719       0.6785       0.8533 
   6                       chr6_31648130_AGGG_INDEL   31648130    D        0        0    I           NA           NA           NA 
   6                                      rs9267536   31651194    C  0.08749  0.07302    A        2.863      0.09065        1.217 
   6                                      rs2844462   31651247    A  0.05892  0.06413    G       0.4709       0.4926       0.9137 
   6                              chr6_31654254_A_G   31654254    G 0.004772 0.003721    A       0.2646        0.607        1.284 
   6                                      rs2242654   31654491    A  0.00266 0.005576    G        2.033       0.1539       0.4756 
   6                                     rs11552113   31654799    A 0.006893  0.01022    G        1.297       0.2547        0.672 
   6                              Chr6:31656876:A:-   31656876    D        0        0    I           NA           NA           NA 
   6                                       rs760294   31657701    A  0.06946  0.07023    C     0.009247       0.9234       0.9882 
   6                                     rs79232373   31659454    G 0.001063 0.0004669    A       0.4774       0.4896        2.278 
   6                                       rs805277   31662957    A   0.3388   0.3205    G        1.532       0.2158        1.087 
   6                                       rs805274   31665194    G   0.3362   0.3153    A        1.984        0.159        1.099 
   6                                  exm-rs1266074   31666551    A   0.1289    0.134    G       0.2307        0.631       0.9559 
   6                                      rs2295663   31669295    G  0.04825  0.03996    A        1.647       0.1994        1.218 
   6                              chr6_31670897_C_T   31670897    A        0        0    G           NA           NA           NA 
   6                             corect_rs115574896   31672242    G   0.1039    0.106    A      0.04816       0.8263       0.9777 
   6                                     rs34406901   31672268    G  0.04825  0.06419    A        4.767      0.02901       0.7391 
   6                                     rs17200983   31675283    A 0.003181 0.001394    C        1.444       0.2295        2.286 
   6                                       rs805295   31675297    A   0.0684  0.07156    G       0.1543       0.6945       0.9526 
   6                                     rs34577322   31675462    G        0        0    C           NA           NA           NA 
   6                                      rs9267547   31675501    A   0.1683   0.1445    G        4.327      0.03751        1.198 
   6                                      rs2242653   31675765    A   0.1023   0.1015    G     0.007803       0.9296        1.009 
   6                                     rs17207370   31678691    A 0.006369 0.006977    G      0.05571       0.8134       0.9124 
   6                                       rs805287   31678730    G   0.3563   0.3333    A        2.349       0.1254        1.107 
   6                                       rs805286   31679307    G   0.3542    0.349    A       0.1176       0.7317        1.023 
   6                                       rs805285   31679465    C   0.3247   0.3115    G       0.8067       0.3691        1.063 
   6                                       rs385306   31681160    A   0.2752   0.2563    G        1.843       0.1746        1.102 
   6                                       rs442391   31681289    A  0.04825  0.05204    G       0.3031        0.582       0.9234 
   6                                      rs9469042   31683018    G  0.05885  0.05836    A      0.00451       0.9465        1.009 
   6                                       rs405722   31685945    A   0.1204   0.1059    C        2.088       0.1484        1.155 
   6                                  OncoSet376510   31688200    A   0.1052  0.09606    G       0.9261       0.3359        1.106 
   6                                       rs805294   31688217    G   0.3806   0.3705    A        0.438       0.5081        1.044 
   6                                      rs2736197   31688388    A  0.04348  0.05204    C        1.613       0.2041       0.8279 
   6                                       rs805293   31688518    A   0.4889   0.4791    T       0.3835       0.5357         1.04 
   6                                       rs805292   31690009    A   0.2662   0.2537    G       0.8096       0.3682        1.067 
   6                                      exm532039   31691539    A 0.0005313 0.001395    C       0.7559       0.3846       0.3805 
   6                                       rs453098   31691657    A   0.1173   0.1048    G        1.582       0.2085        1.135 
   6                              chr6_31692395_C_T   31692395    A 0.002121 0.0004647    G        2.229       0.1354        4.572 
   6                                     rs34741956   31692558    A 0.0005302        0    G         1.14       0.2856           NA 
   6                                       rs407283   31692970    A  0.04348  0.04693    G       0.2773       0.5985        0.923 
   6                                     rs77994191   31693767    A   0.0122  0.01208    G     0.001077       0.9738        1.009 
   6                                     rs45565837   31694859    A  0.01113  0.01394    G       0.6345       0.4257       0.7965 
   6                              chr6_31697957_C_G   31697957    C  0.07207   0.0781    G       0.5042       0.4777       0.9168 
   6                              chr6_31699901_C_T   31699901    A  0.02015   0.0186    G       0.1263       0.7223        1.085 
   6                              chr6_31703412_C_T   31703412    A   0.0281  0.02463    G       0.4744        0.491        1.145 
   6                              chr6_31705766_C_T   31705766    G 0.002125 0.0004651    A        2.234        0.135        4.577 
   6                                      rs3101018   31705864    A  0.05426  0.06275    G        1.277       0.2585       0.8569 
   6                              chr6_31706474_C_G   31706474    C  0.01433  0.02788    G        8.745     0.003105       0.5069 
   6                                     rs28381343   31707435    A        0        0    G           NA           NA           NA 
   6                                     rs28381344   31707526    A  0.02922  0.02444    G       0.8816       0.3478        1.202 
   6                              chr6_31707730_A_G   31707730    A  0.03075  0.03903    G        2.031       0.1541       0.7811 
   6                                     rs28381346   31708154    A        0        0    G           NA           NA           NA 
   6                              chr6_31708370_G_T   31708370    A        0        0    C           NA           NA           NA 
   6                                     rs28381348   31708910    G  0.02068  0.02556    A        1.052        0.305       0.8051 
   6                                      exm532141   31709045    A  0.04613  0.04926    G        0.216       0.6421       0.9334 
   6                                      rs1144708   31710020    A     0.38   0.3693    G       0.4945       0.4819        1.047 
   6                              chr6_31710968_A_T   31710968    A   0.1059  0.09628    T        1.014       0.3139        1.111 
   6                              Chr6:31711996:C:-   31711996    D        0        0    I           NA           NA           NA 
   6                                     rs28381358   31712034    G        0        0    A           NA           NA           NA 
   6                                     rs28381359   31712045    A        0        0    C           NA           NA           NA 
   6                                      rs2075788   31712181    C   0.1601   0.1575    A      0.05086       0.8216         1.02 
   6                                      rs3132445   31712196    A  0.05461  0.05762    G       0.1714       0.6789       0.9448 
   6                              chr6_31712268_A_T   31712268    A        0        0    T           NA           NA           NA 
   6                              chr6_31717692_A_G   31717692    A   0.1076   0.1059    G      0.03001       0.8625        1.018 
   6                                      rs2299851   31718602    A  0.06423  0.06552    G      0.02777       0.8677       0.9789 
   6                                      rs3131379   31721033    A  0.05461  0.05716    G        0.123       0.7258       0.9529 
   6                                      rs3131378   31725285    G  0.05461  0.05716    A        0.123       0.7258       0.9529 
   6                                     rs28399977   31726056    A 0.0005302 0.000932    G       0.2179       0.6406       0.5687 
   6                                       rs707939   31726688    A   0.3563   0.3518    C      0.09076       0.7632         1.02 
   6                                     rs45468693   31727919    C 0.002121 0.0004647    A        2.229       0.1354        4.572 
   6                                     rs61748589   31727989    G 0.006363 0.003256    A         2.07       0.1502         1.96 
   6                                       rs707938   31729359    G   0.3001    0.315    A        1.045       0.3066       0.9324 
   6                              chr6_31729925_C_T   31729925    A  0.05196  0.05344    G      0.04387       0.8341       0.9708 
   6                                     rs17201144   31730568    G   0.0483  0.06607    A        5.809      0.01595       0.7174 
   6                                     rs17201151   31730919    A  0.01485 0.008845    G         3.14      0.07637        1.689 
   6                              chr6_31731303_C_T   31731303    A 0.002151 0.000466    G        2.268       0.1321        4.623 
   6                                      rs6905572   31731881    A  0.08652  0.08922    G      0.09137       0.7624       0.9669 
   6                                     rs28399994   31732301    A 0.0005302 0.001859    G        1.434        0.231       0.2849 
   6                                     rs11967206   31732679    A 0.003712 0.002323    G       0.6537       0.4188          1.6 
   6                        chr6_31733223_AAC_INDEL   31733223    D  0.09395  0.07853    I        3.046      0.08091        1.217 
   6                                      rs3101017   31733466    G  0.05473  0.05732    A       0.1267       0.7219       0.9523 
   6                                     rs28399997   31733544    A 0.001065 0.003724    G         2.86       0.0908       0.2852 
   6                                       rs707936   31733650    A   0.1065  0.09637    G        1.131       0.2876        1.118 
   6                                     rs62395823   31736065    A  0.03393  0.03671    G       0.2267        0.634       0.9217 
   6                          Chr6:31736973:-:GACTC   31736973    I        0        0    D           NA           NA           NA 
   6                             Chr6:31736974:-:CC   31736974    I        0        0    D           NA           NA           NA 
   6                              Chr6:31741049:C:A   31741049    A 0.0005325 0.0004647    C     0.009293       0.9232        1.146 
   6                              chr6_31742099_A_G   31742099    A        0 0.0004682    G       0.8804       0.3481            0 
   6                                      rs6914412   31742242    G   0.1279   0.1276    A      0.00116       0.9728        1.003 
   6                                     rs34174627   31742383    A        0 0.0004647    G       0.8757       0.3494            0 
   6                              chr6_31742590_C_T   31742590    G   0.3633   0.3535    A       0.4152       0.5193        1.043 
   6                                      rs9469052   31743844    A 0.001065        0    G         2.27       0.1319           NA 
   6                    Chr6:31744006:AGGAGTGTTCG:-   31744006    D        0        0    I           NA           NA           NA 
   6                                      rs2736426   31745284    G    0.433   0.4543    A        1.843       0.1746       0.9173 
   6                                     rs34585796   31745842    A  0.01477  0.02713    G        7.176      0.00739       0.5376 
   6                                      exm532424   31747510    A  0.01063 0.006058    G        2.576       0.1085        1.762 
   6                                       rs915652   31749142    A  0.05473  0.05748    G       0.1425       0.7058       0.9494 
   6                                        rs11531   31750509    A  0.04739   0.0438    G       0.2971       0.5857        1.086 
   6                                      exm532487   31750517    G 0.008013  0.01039    A       0.6098       0.4349       0.7696 
   6                              Chr6:31750919:G:C   31750919    C        0        0    G           NA           NA           NA 
   6                                     rs56192709   31750919    A        0        0    G           NA           NA           NA 
   6                                     rs75155700   31752644    A        0        0    G           NA           NA           NA 
   6                                     rs11751198   31753526    A   0.1014   0.1009    G     0.002235       0.9623        1.005 
   6                             Chr6:31760578:TC:-   31760578    D        0        0    I           NA           NA           NA 
   6                            Chr6:31760579:CTC:-   31760579    D        0        0    I           NA           NA           NA 
   6                                     rs67497292   31766844    G  0.06257  0.06784    A       0.4582       0.4985        0.917 
   6                              chr6_31768971_A_G   31768971    G  0.07553  0.07703    A      0.03191       0.8582        0.979 
   6                                     rs59324322   31769155    C  0.01382  0.01495    G      0.09127       0.7626       0.9228 
   6                                      rs2242668   31773821    A   0.1206   0.1231    G      0.05934       0.8075       0.9767 
   6                                     rs34324979   31777771    D   0.1201   0.1234    I       0.1007        0.751       0.9698 
   6                             Chr6:31777877:CT:-   31777877    D        0        0    I           NA           NA           NA 
   6                                      rs2227955   31778077    C  0.02121  0.02509    A       0.6669       0.4141       0.8419 
   6                              chr6_31778195_A_G   31778195    A 0.0005308 0.0004647    G     0.008862        0.925        1.142 
   6                                       rs482145   31778314    A 0.0005302 0.0009294    G       0.2157       0.6423       0.5703 
   6                                     rs34360259   31778869    G        0        0    A           NA           NA           NA 
   6                                      rs7757496   31780235    A  0.05372  0.05042    C       0.2218       0.6377        1.069 
   6                                     rs34791928   31781398    A  0.00106        0    G        2.283       0.1308           NA 
   6                                     rs16867582   31782617    A  0.01858  0.02138    C       0.3999       0.5272       0.8666 
   6                                     rs34378923   31782855    G  0.01166 0.009311    A       0.5401       0.4624        1.256 
   6                              chr6_31783507_C_G   31783507    G    0.412   0.4058    C        0.155       0.6938        1.026 
   6                                     rs41269733   31785820    A 0.006363  0.01487    G        6.749     0.009378       0.4242 
   6                                     rs62395828   31788479    G  0.04136   0.0539    A        3.459       0.0629       0.7572 
   6                              chr6_31794592_C_T   31794592    A   0.3827   0.3855    G      0.03275       0.8564       0.9883 
   6                                     rs17207559   31794963    C 0.008484 0.006506    A       0.5333       0.4652        1.307 
   6                              chr6_31800868_C_G   31800868    G    0.336   0.3367    C     0.002577       0.9595       0.9966 
   6                              chr6_31802541_C_T   31802541    G  0.03128  0.02744    A       0.5223       0.4699        1.144 
   6                              chr6_31803074_C_T   31803074    A   0.1087   0.1148    G       0.3739       0.5409       0.9406 
   6                              chr6_31804014_A_T   31804014    T  0.01856  0.02093    A       0.2911       0.5895       0.8845 
   6                                      rs6921489   31804646    A  0.08802  0.08939    G      0.02326       0.8788       0.9832 
   6                                     rs75582401   31807343    A  0.00106        0    G        2.283       0.1308           NA 
   6                                      rs3115673   31810085    A   0.1725    0.166    C       0.2975       0.5855        1.047 
   6                              chr6_31812038_G_T   31812038    A   0.0737  0.07621    C      0.09103       0.7629       0.9645 
   6                        chr6_31812728_CTT_INDEL   31812728    D  0.09544  0.08968    I       0.3972       0.5285        1.071 
   6                                     rs17207650   31813880    A 0.0005302 0.002323    G        2.178         0.14       0.2278 
   6                              chr6_31815723_G_T   31815723    A  0.08386  0.08341    C     0.002676       0.9587        1.006 
   6                                      rs2021007   31819421    T   0.1034  0.09433    A       0.9291       0.3351        1.107 
   6                                     rs55704201   31819579    A  0.05042  0.04944    C      0.02049       0.8862        1.021 
   6                              chr6_31820643_C_T   31820643    G   0.3858     0.38    A       0.1398       0.7085        1.025 
   6                              chr6_31824828_A_G   31824828    A   0.1039   0.1027    G      0.01638       0.8982        1.013 
   6                                      rs9267650   31824912    T   0.0965  0.08829    A       0.8101       0.3681        1.103 
   6                                     rs41267074   31829172    A        0        0    G           NA           NA           NA 
   6                                      exm532771   31829865    G 0.0005308 0.0004677    C     0.008012       0.9287        1.135 
   6                            Chr6:31832672:AAG:-   31832672    D        0        0    I           NA           NA           NA 
   6                                      rs6915800   31833660    A        0 0.000932    G        1.759       0.1848            0 
   6                                       rs693906   31835164    C  0.09787  0.09814    G    0.0008099       0.9773        0.997 
   6                                     rs57165260   31836202    C  0.07325  0.07542    A      0.06866       0.7933       0.9689 
   6                                     rs34446788   31838760    A 0.0005429        0    C        1.146       0.2844           NA 
   6                                       rs614549   31840625    G   0.4221   0.4264    A      0.07908       0.7785       0.9822 
   6                              chr6_31842535_C_T   31842535    G 0.0005302 0.0004677    A     0.007878       0.9293        1.134 
   6                                    indel.89894   31842535    I        0        0    D           NA           NA           NA 
   6                                     rs12661281   31842598    T   0.1474   0.1506    A       0.0789       0.7788       0.9754 
   6                                      rs9267659   31846234    A   0.1198   0.1148    G       0.2409       0.6236        1.049 
   6                                       rs605203   31847012    C    0.193   0.1907    A      0.03439       0.8529        1.015 
   6                                     rs41267086   31847636    A  0.03765  0.04047    G       0.2123        0.645       0.9276 
   6                              chr6_31848440_A_T   31848440    T  0.03188  0.03585    A       0.4805       0.4882       0.8857 
   6                                       rs555007   31850332    G  0.05281  0.05582    A       0.1728       0.6776       0.9431 
   6                                      rs2844458   31851469    A   0.3397   0.3399    C    9.835e-05       0.9921       0.9993 
   6                              chr6_31851768_C_G   31851768    C   0.0069 0.009767    G       0.9877       0.3203       0.7044 
   6                                       rs486416   31856070    G   0.1943   0.1907    A      0.08236       0.7741        1.023 
   6                              Chr6:31856212:C:T   31856212    A  0.01066  0.01767    G        3.471      0.06247       0.5989 
   6                              chr6_31856294_C_T   31856294    G  0.03452   0.0314    A       0.3047        0.581        1.103 
   6                                     rs13194087   31859578    A    0.106   0.1158    G       0.9698       0.3247       0.9056 
   6                                     rs72842437   31862697    C  0.00106 0.001394    G      0.09045       0.7636       0.7604 
   6                                      rs2844456   31864674    G 0.009544  0.01348    A        1.351       0.2452       0.7054 
   6                                      rs9469069   31866418    G  0.05673  0.06645    A        1.634       0.2012        0.845 
   6                                      rs9267663   31867253    A   0.1092      0.1    G       0.8962       0.3438        1.103 
   6                                     rs78852381   31867626    C 0.006363 0.006041    G      0.01691       0.8965        1.054 
   6                                      rs9394078   31868938    A  0.01541  0.01165    G        1.071       0.3006        1.328 
   6                                     rs45462992   31869122    A  0.05426  0.04842    G       0.7042       0.4014        1.127 
   6                                     rs12525922   31869135    A 0.004828  0.01005    G        3.565      0.05902        0.478 
   6                                     rs45575537   31869154    C  0.06964  0.05904    G        1.853       0.1735        1.193 
   6                                       rs558702   31870326    A  0.05514  0.05762    G       0.1158       0.7336       0.9545 
   6                                       rs519417   31878433    A  0.05573  0.05726    G      0.04404       0.8338       0.9717 
   6                              chr6_31879158_A_T   31879158    T  0.07847  0.07875    A     0.001073       0.9739       0.9962 
   6                                      rs2844452   31882024    A   0.4803   0.4744    G       0.1389       0.7094        1.024 
   6                                      rs9267673   31883679    A    0.131   0.1194    G        1.226       0.2683        1.111 
   6                                       rs644045   31883957    A   0.2614   0.2607    G     0.002822       0.9576        1.004 
   6                              chr6_31888367_C_T   31888367    G  0.07917  0.08317    A       0.2106       0.6463       0.9478 
   6                                      rs9332702   31894818    G  0.01856  0.01907    C      0.01425        0.905       0.9726 
   6                                      rs9332705   31896112    A 0.001592 0.006041    G        5.035      0.02485       0.2624 
   6                                     rs11752672   31896874    C 0.009544 0.006047    G        1.612       0.2042        1.584 
   6                                      rs9283893   31897219    A  0.06423  0.07946    G        3.475      0.06232       0.7951 
   6                              chr6_31901090_G_T   31901090    A 0.003712 0.005116    C       0.4465        0.504       0.7244 
   6                                      exm533147   31902024    G 0.0005302 0.002788    C        2.961      0.08529       0.1897 
   6   Chr6:31902066:TGGTGGACAGGGTCAGGAATCAGGAGTC:-   31902066    D        0        0    I           NA           NA           NA 
   6                                      rs9332739   31903804    C  0.03712  0.03302    G       0.4991       0.4799        1.129 
   6                                      rs9332740   31903931    A 0.006893 0.004647    C       0.8953        0.344        1.487 
   6                                      rs1042663   31905130    A   0.1371   0.1425    G       0.2342       0.6284       0.9568 
   6                                       rs653414   31907168    A   0.1373   0.1427    G        0.237       0.6264       0.9567 
   6                                     rs45476300   31911266    A        0        0    G           NA           NA           NA 
   6                       chr6_31911925_AACA_INDEL   31911925    D        0        0    I           NA           NA           NA
[truncated: 238,891 more chars]
