# Supplementary material for: Analysis of Killer Immunoglobulin-Like Receptor Genes in Colorectal Cancer
Source: Cells. 2020 Feb 24;9(2):514. doi: 10.3390/cells9020514 (PMC7072752; doi:10.3390/cells9020514)
Supplement: Supplementary file 1 [file cells-09-00514-s001.zip › Supplementary File 2.txt]

 CHR                                    SNP         BP   A1      F_A      F_U   A2        CHISQ            P           OR 
  19                     chr19_54500612_A_G   54500612    G   0.1803   0.1738    A       0.2903         0.59        1.046 
  19                     chr19_54501002_A_G   54501002    A        0 0.001859    G        3.509      0.06103            0 
  19                     chr19_54502786_A_G   54502786    A   0.0631  0.05623    G       0.8485        0.357         1.13 
  19                     chr19_54502791_A_G   54502791    A   0.1155   0.1109    G       0.2116       0.6455        1.047 
  19                     chr19_54503840_C_T   54503840    G 0.0005302 0.002323    A        2.178         0.14       0.2278 
  19                     chr19_54504906_G_T   54504906    C  0.05196   0.0507    A        0.033       0.8559        1.026 
  19                     chr19_54505171_A_C   54505171    C        0        0    A           NA           NA           NA 
  19                     chr19_54506063_A_G   54506063    A  0.02439  0.02742    G       0.3634       0.5466       0.8869 
  19                     chr19_54506401_A_T   54506401    A  0.01166  0.01115    T      0.02344       0.8783        1.046 
  19                     chr19_54508069_C_T   54508069    A  0.01752  0.01535    G        0.293       0.5883        1.144 
  19                     chr19_54508079_A_T   54508079    T   0.3621    0.376    A       0.8379         0.36       0.9418 
  19                     chr19_54511731_A_G   54511731    A 0.0005313 0.002328    G        2.177         0.14       0.2279 
  19                     chr19_54511915_G_T   54511915    A   0.2739   0.2824    C       0.3608        0.548       0.9585 
  19                     chr19_54511928_C_T   54511928    A        0        0    G           NA           NA           NA 
  19                     chr19_54513270_C_G   54513270    C  0.03344   0.0288    G       0.7146       0.3979        1.167 
  19                     chr19_54513731_C_T   54513731    G  0.03128  0.02563    A        1.168       0.2798        1.228 
  19                     chr19_54514785_C_T   54514785    A   0.3388   0.3124    G        3.199      0.07369        1.128 
  19                             rs12980121   54515415    C  0.07006  0.06738    G       0.1133       0.7365        1.043 
  19                     chr19_54515561_C_T   54515561    G  0.01485  0.01905    A        1.059       0.3035       0.7759 
  19                     chr19_54515874_A_G   54515874    A   0.3577   0.3478    G       0.4384       0.5079        1.045 
  19                 chr19_54516451_C_INDEL   54516451    I  0.03287  0.04101    D        1.854       0.1734       0.7949 
  19                     chr19_54516973_A_G   54516973    G   0.3376   0.3333    A      0.08088       0.7761        1.019 
  19                     chr19_54517268_A_G   54517268    A   0.3218   0.3137    G       0.3106       0.5773        1.038 
  19                     chr19_54518091_A_G   54518091    G   0.2927   0.2963    A      0.06252       0.8026       0.9828 
  19                     chr19_54518310_C_G   54518310    G   0.3539   0.3449    C       0.3631       0.5468        1.041 
  19                     chr19_54518382_C_T   54518382    A  0.01166  0.01812    G        2.817      0.09325       0.6395 
  19                     chr19_54518425_C_T   54518425    A   0.3717   0.3795    G       0.2638       0.6075       0.9671 
  19                     chr19_54519604_A_G   54519604    G  0.01166  0.01208    A      0.01487       0.9029       0.9651 
  19                     chr19_54519704_C_T   54519704    A 0.002651 0.001394    G       0.8033       0.3701        1.904 
  19                     chr19_54519918_A_G   54519918    A  0.01697  0.01533    G       0.1691       0.6809        1.108 
  19                     chr19_54520638_C_T   54520638    A  0.01753  0.01581    G       0.1818       0.6698        1.111 
  19                 chr19_54522654_INDEL_T   54522654    D   0.3206   0.3413    I        1.915       0.1665       0.9109 
  19                     chr19_54523789_A_G   54523789    A   0.3625   0.3604    G      0.01899       0.8904        1.009 
  19                     chr19_54524799_C_T   54524799    A 0.000533 0.003728    G        4.576      0.03242       0.1425 
  19                     chr19_54525364_C_T   54525364    A   0.3628   0.3599    G      0.03645       0.8486        1.013 
  19                chr19_54525444_AG_INDEL   54525444    I   0.3618   0.3589    D      0.03687       0.8477        1.013 
  19                     chr19_54526708_A_G   54526708    A   0.0106  0.01349    G       0.6967       0.4039       0.7839 
  19                               rs465169   54526972    A   0.3731    0.374    G     0.002824       0.9576       0.9965 
  19                     chr19_54527245_A_C   54527245    C   0.2418    0.237    A       0.1269       0.7217        1.027 
  19                     chr19_54528426_C_G   54528426    C   0.4246   0.4275    G      0.03409       0.8535       0.9883 
  19                     chr19_54529618_A_G   54529618    A  0.02492  0.02556    G      0.01657       0.8976       0.9744 
  19                     chr19_54531624_C_G   54531624    G   0.4204   0.4161    C       0.0748       0.7845        1.018 
  19                     chr19_54531649_A_G   54531649    G   0.2699    0.273    A      0.05007       0.8229       0.9842 
  19                     chr19_54533332_G_T   54533332    A        0        0    C           NA           NA           NA 
  19                     chr19_54533504_A_G   54533504    A        0        0    G           NA           NA           NA 
  19                     chr19_54534199_C_T   54534199    A   0.3227   0.3214    G     0.008041       0.9285        1.006 
  19                     chr19_54534281_A_G   54534281    A        0 0.0004647    G       0.8766       0.3491            0 
  19                     chr19_54534469_C_T   54534469    G  0.05042  0.05084    A     0.003591       0.9522       0.9914 
  19                     chr19_54534481_A_T   54534481    T        0        0    A           NA           NA           NA 
  19                     chr19_54535573_C_T   54535573    A  0.07234  0.07685    G       0.2923       0.5887       0.9367 
  19                     chr19_54536986_C_T   54536986    A  0.07325  0.07682    G       0.1838       0.6682       0.9499 
  19                              rs4239594   54537079    A    0.328   0.3302    G      0.02215       0.8817       0.9901 
  19                     chr19_54537271_C_T   54537271    A  0.01485  0.01674    G       0.2319       0.6301       0.8849 
  19                     chr19_54541157_C_T   54541157    A   0.0175  0.01673    G      0.03536       0.8508        1.047 
  19                     chr19_54541452_A_G   54541452    A   0.2012   0.1999    G      0.01001       0.9203        1.008 
  19                     chr19_54542405_C_G   54542405    C   0.1856   0.1806    G       0.1644       0.6851        1.034 
  19                     chr19_54544177_A_G   54544177    A   0.3171   0.3151    G      0.01893       0.8906        1.009 
  19                     chr19_54544189_A_G   54544189    A   0.3542   0.3549    G      0.00212       0.9633        0.997 
  19                     chr19_54544851_A_G   54544851    A   0.1693   0.1645    G       0.1686       0.6813        1.035 
  19                     chr19_54545186_C_T   54545186    A   0.3301   0.3184    G       0.6288       0.4278        1.055 
  19                 chr19_54545390_C_INDEL   54545390    I   0.4708   0.4526    D        1.345       0.2461        1.076 
  19                     chr19_54545531_A_G   54545531    G   0.4151   0.3956    A        1.576       0.2093        1.084 
  19                     chr19_54548019_A_G   54548019    A   0.4836   0.4605    G        2.151       0.1425        1.097 
  19                             rs11669716   54549548    A   0.4036   0.4189    G       0.9668       0.3255       0.9387 
  19                     chr19_54549586_C_T   54549586    A   0.4071   0.4218    G       0.8904       0.3454       0.9413 
  19                     chr19_54549820_C_T   54549820    A 0.006893  0.01115    G        2.009       0.1564       0.6154 
  19                     chr19_54550174_G_T   54550174    A   0.2598   0.2479    C       0.7516        0.386        1.065 
  19                     chr19_54550487_C_T   54550487    G    0.482   0.4596    A         2.02       0.1552        1.094 
  19                     chr19_54550558_G_T   54550558    C   0.3706   0.3465    A        2.543       0.1108        1.111 
  19                     chr19_54551098_A_G   54551098    G  0.06628  0.05623    A        1.775       0.1828        1.191 
  19                 chr19_54551115_G_INDEL   54551115    I   0.4491   0.4851    D        5.228      0.02222       0.8653 
  19                     chr19_54551117_C_T   54551117    G   0.5037    0.473    A        3.787      0.05165        1.131 
  19                     chr19_54551282_C_T   54551282    A   0.3234    0.303    G        1.959       0.1617          1.1 
  19                     chr19_54552864_C_T   54552864    A   0.2269   0.2098    G        1.738       0.1874        1.106 
  19                     chr19_54553242_A_T   54553242    T   0.1793   0.1706    A       0.5208       0.4705        1.062 
  19                     chr19_54553764_G_T   54553764    C   0.2543   0.2491    A       0.1436       0.7047        1.028 
  19                     chr19_54554950_C_T   54554950    A   0.4486   0.4793    G        3.808        0.051       0.8836 
  19                     chr19_54555378_C_T   54555378    A        0        0    G           NA           NA           NA 
  19                     chr19_54561561_C_T   54561561    G  0.01697  0.02279    A        1.733       0.1881       0.7401 
  19                     chr19_54561792_A_G   54561792    A   0.2004   0.2228    G        3.005        0.083       0.8744 
  19                     chr19_54565653_A_T   54565653    T  0.03871  0.03996    A      0.04196       0.8377       0.9673 
  19                     chr19_54566176_C_T   54566176    G    0.233    0.244    A       0.6618       0.4159       0.9415 
  19                     chr19_54566184_A_G   54566184    A  0.05302  0.04837    G       0.4527       0.5011        1.102 
  19                     chr19_54566901_C_T   54566901    A   0.4332   0.3936    G        6.507      0.01074        1.178 
  19                     chr19_54567253_C_T   54567253    G   0.2123   0.1961    A        1.629       0.2018        1.105 
  19                     chr19_54569262_A_G   54569262    G  0.09067  0.09284    A      0.05633       0.8124       0.9743 
  19                     chr19_54569333_C_T   54569333    A        0        0    G           NA           NA           NA 
  19                 chr19_54570365_A_INDEL   54570365    D        0        0    I           NA           NA           NA 
  19                     chr19_54571698_C_T   54571698    G    0.144   0.1485    A       0.1636       0.6859       0.9645 
  19                     chr19_54571712_A_G   54571712    A   0.2887     0.29    G     0.007217       0.9323       0.9941 
  19                     chr19_54572638_C_T   54572638    A  0.03977  0.03674    G       0.2501        0.617        1.086 
  19                             exm1502735   54573301    A  0.04189  0.04089    G      0.02512       0.8741        1.025 
  19                              rs4806703   54574747    A   0.2839   0.2906    C       0.2188         0.64       0.9678 
  19                     chr19_54574794_A_G   54574794    A   0.1684   0.1631    G       0.2068       0.6493        1.039 
  19                     chr19_54575593_A_G   54575593    A   0.1957   0.1914    G       0.1138       0.7359        1.027 
  19                     chr19_54576257_C_G   54576257    C        0 0.000466    G       0.8791       0.3485            0 
  19                     chr19_54577143_C_T   54577143    A        0        0    G           NA           NA           NA 
  19                     chr19_54577969_C_T   54577969    G   0.1327   0.1484    A        2.037       0.1536       0.8782 
  19                     chr19_54578105_C_T   54578105    A  0.04136  0.03903    G        0.141       0.7073        1.062 
  19                             exm1502754   54578196    A        0 0.0004647    G       0.8766       0.3491            0 
  19                     chr19_54579363_A_C   54579363    C   0.2809   0.2842    A      0.05502       0.8145       0.9837 
  19                     chr19_54582754_C_G   54582754    C  0.03446  0.04322    G        2.047       0.1525       0.7903 
  19                              rs8112586   54584378    A 0.007423  0.00697    G      0.02891        0.865        1.065 
  19                     chr19_54584651_A_C   54584651    C  0.06045   0.0711    A        1.847       0.1742       0.8405 
  19                     chr19_54587396_A_G   54587396    G  0.05904  0.07008    A        1.996       0.1577       0.8327 
  19                     chr19_54587866_A_G   54587866    A        0        0    G           NA           NA           NA 
  19                     chr19_54588960_A_G   54588960    A        0        0    G           NA           NA           NA 
  19                     chr19_54590481_A_G   54590481    G   0.1156   0.1251    A       0.8596       0.3539       0.9139 
  19                     chr19_54590836_C_T   54590836    A   0.0684   0.0632    G       0.4435       0.5054        1.088 
  19                     chr19_54592835_C_G   54592835    C   0.1253    0.135    G       0.8401       0.3594       0.9175 
  19                     chr19_54594103_A_T   54594103    A  0.02492  0.02698    T       0.1676       0.6822       0.9218 
  19                     chr19_54594798_A_G   54594798    A    0.025  0.02666    G       0.1094       0.7408       0.9361 
  19                             rs11669029   54596619    G   0.4226   0.4545    A        4.145      0.04176       0.8785 
  19                     chr19_54599314_C_G   54599314    G 0.008565 0.008142    C      0.02138       0.8837        1.052 
  19                chr19_54602338_INDEL_TT   54602338    D 0.007423  0.01095    I        1.346        0.246       0.6754 
  19                     chr19_54604319_A_G   54604319    G   0.1135    0.114    A     0.002353       0.9613       0.9952 
  19                     chr19_54605278_C_T   54605278    A   0.4702   0.4567    G       0.7358        0.391        1.056 
  19                 chr19_54605308_C_INDEL   54605308    I        0        0    D           NA           NA           NA 
  19                     chr19_54606209_A_C   54606209    A 0.008493  0.01952    C        8.619     0.003326       0.4303 
  19                               rs254259   54606405    A   0.4417   0.4368    G      0.09689       0.7556         1.02 
  19                     chr19_54609027_C_T   54609027    A    0.441   0.4335    G       0.2308       0.6309        1.031 
  19                     chr19_54611131_A_G   54611131    G  0.04772    0.054    A       0.8183       0.3657       0.8778 
  19                     chr19_54611662_A_G   54611662    A        0        0    G           NA           NA           NA 
  19                               rs254262   54612628    A   0.2473   0.2467    G     0.002509       0.9601        1.004 
  19                     chr19_54613100_A_C   54613100    A   0.3639   0.3567    C       0.2281       0.6329        1.032 
  19                             rs12609379   54613420    A   0.1998   0.1864    G        1.157       0.2822         1.09 
  19                     chr19_54614323_C_G   54614323    C   0.1999   0.1863    G        1.187       0.2759        1.091 
  19                     chr19_54614590_A_G   54614590    G   0.1361   0.1314    A       0.1881       0.6645        1.041 
  19                     chr19_54615814_C_T   54615814    A        0        0    G           NA           NA           NA 
  19                     chr19_54617563_G_T   54617563    A 0.009544 0.005581    C        2.138       0.1437        1.717 
  19                     chr19_54623697_A_G   54623697    A 0.003712 0.002788    G       0.2671       0.6053        1.332 
  19                             rs16985376   54623834    A  0.01909  0.01673    C       0.3195       0.5719        1.144 
  19                     chr19_54625765_C_T   54625765    A    0.169     0.18    G       0.8464       0.3576       0.9263 
  19                     chr19_54627915_C_T   54627915    A   0.1124    0.114    G      0.02392       0.8771       0.9847 
  19                     chr19_54628298_A_G   54628298    G   0.1262   0.1279    A      0.02674       0.8701       0.9846 
  19                     chr19_54628368_C_T   54628368    A  0.00852 0.005581    G        1.254       0.2628        1.531 
  19                     chr19_54629134_A_G   54629134    A  0.01274 0.009758    G       0.8094       0.3683        1.309 
  19                     chr19_54629697_C_T   54629697    G   0.1589   0.1804    A        3.276      0.07031       0.8583 
  19                     chr19_54630208_A_C   54630208    C   0.3043   0.3296    A        2.966      0.08501       0.8895 
  19                     chr19_54630635_G_T   54630635    C   0.1257   0.1299    A       0.1607       0.6885       0.9628 
  19                     chr19_54630757_C_G   54630757    C   0.3462   0.3494    G      0.04556        0.831        0.986 
  19                     chr19_54630866_G_T   54630866    C        0        0    A           NA           NA           NA 
  19                     chr19_54631097_A_G   54631097    A   0.2789   0.2886    G       0.4623       0.4965       0.9535 
  19                     chr19_54631148_C_T   54631148    A   0.3721   0.3517    G        1.809       0.1786        1.092 
  19                              rs4806716   54639868    G    0.203   0.2274    A        3.532      0.06019       0.8652 
  19                     chr19_54640480_A_G   54640480    G   0.3901   0.3999    A       0.4016       0.5263       0.9599 
  19                     chr19_54643387_G_T   54643387    C   0.2036   0.2237    A        2.408       0.1207        0.887 
  19                     chr19_54643414_A_C   54643414    C     0.44   0.4399    A    2.421e-05       0.9961            1 
  19                                rs36638   54644494    G   0.4426   0.4395    A       0.0386       0.8442        1.013 
  19                     chr19_54645821_A_G   54645821    G   0.4437   0.4405    A      0.04358       0.8346        1.013 
  19                     chr19_54646213_C_T   54646213    A        0        0    G           NA           NA           NA 
  19                 chr19_54646378_INDEL_T   54646378    D   0.3335   0.3121    I        2.111       0.1463        1.103 
  19                     chr19_54648132_C_T   54648132    A        0        0    G           NA           NA           NA 
  19                     chr19_54649671_A_G   54649671    A        0 0.0004647    G       0.8766       0.3491            0 
  19                     chr19_54650940_C_T   54650940    G   0.3852   0.3745    A       0.4875        0.485        1.046 
  19                     chr19_54651333_C_G   54651333    C   0.2024   0.2265    G        3.441       0.0636       0.8668 
  19                             exm1503037   54651898    A        0        0    G           NA           NA           NA 
  19                     chr19_54654903_A_G   54654903    A   0.3535   0.3346    G        1.597       0.2064        1.088 
  19                     chr19_54654980_C_T   54654980    G   0.1412   0.1362    A       0.2136        0.644        1.043 
  19                     chr19_54655684_C_G   54655684    G        0        0    C           NA           NA           NA 
  19                     chr19_54658001_C_G   54658001    C   0.4724   0.4763    G      0.05974       0.8069       0.9847 
  19                     chr19_54658102_C_G   54658102    G   0.4019   0.3884    C       0.7706         0.38        1.058 
  19                             exm1503142   54662043    A  0.05408  0.04879    G       0.5785       0.4469        1.115 
  19                     chr19_54662321_A_G   54662321    A  0.01644  0.01348    G        0.602       0.4378        1.223 
  19                     chr19_54662409_G_T   54662409    C  0.02548  0.02649    A      0.04038       0.8407       0.9609 
  19                     chr19_54664209_C_G   54664209    C   0.4622   0.4581    G      0.06769       0.7947        1.017 
  19                     chr19_54664752_G_T   54664752    A   0.4719   0.4763    C      0.07835       0.7796       0.9825 
  19                     chr19_54665970_A_G   54665970    A   0.3189   0.3201    G       0.0062       0.9372       0.9947 
  19                     chr19_54666352_A_G   54666352    A  0.01327  0.01115    G       0.3755         0.54        1.192 
  19                     chr19_54666357_C_G   54666357    G   0.3231   0.3168    C       0.1791       0.6722        1.029 
  19                     chr19_54666537_A_G   54666537    A  0.01538  0.01348    G       0.2565       0.6126        1.143 
  19                     chr19_54666971_A_G   54666971    A 0.002121 0.002323    G      0.01854       0.8917       0.9126 
  19                     chr19_54667487_A_G   54667487    A        0        0    G           NA           NA           NA 
  19                     chr19_54667596_C_T   54667596    A        0        0    G           NA           NA           NA 
  19                     chr19_54668392_A_G   54668392    A   0.0631   0.0553    G        1.102       0.2938        1.151 
  19                     chr19_54668487_A_G   54668487    A   0.2667   0.2746    G       0.3197       0.5718       0.9605 
  19                     chr19_54670143_A_G   54670143    G  0.01113  0.01162    A      0.02077       0.8854        0.958 
  19                     chr19_54670266_C_T   54670266    G 0.0005302 0.001394    A       0.7579        0.384         0.38 
  19                     chr19_54671798_A_T   54671798    T        0 0.0004789    A       0.9025       0.3421            0 
  19                     chr19_54676433_A_G   54676433    A   0.4459   0.4362    G       0.3784       0.5385         1.04 
  19                               rs641738   54676763    A   0.4526   0.4404    G       0.5939       0.4409         1.05 
  19                     chr19_54677103_C_G   54677103    G   0.2128   0.2353    C        2.899      0.08864       0.8788 
  19                     chr19_54677167_A_C   54677167    A   0.1371   0.1274    C       0.8153       0.3666        1.088 
  19                     chr19_54677897_A_G   54677897    A   0.1389   0.1302    G        0.652       0.4194        1.077 
  19                     chr19_54680296_A_G   54680296    A        0        0    G           NA           NA           NA 
  19                     chr19_54681986_G_T   54681986    A  0.00106 0.001395    C      0.09107       0.7628       0.7597 
  19                     chr19_54682290_C_T   54682290    A        0        0    G           NA           NA           NA 
  19                     chr19_54682867_A_G   54682867    G    0.241   0.2188    A        2.792      0.09472        1.133 
  19                     chr19_54683135_C_T   54683135    G 0.001063 0.0004664    A       0.4786       0.4891         2.28 
  19                     chr19_54683334_A_G   54683334    A  0.01166 0.009302    G       0.5446       0.4605        1.257 
  19                     chr19_54684136_C_T   54684136    A        0        0    G           NA           NA           NA 
  19   chr19_54684796_CGGGGAAGGGCTGCT_INDEL   54684796    D        0        0    I           NA           NA           NA 
  19    chr19_54684797_GGGGAAGGGCTGCT_INDEL   54684797    D        0        0    I           NA           NA           NA 
  19                              rs7251046   54686322    G   0.2762   0.2507    A        3.386      0.06574        1.141 
  19                     chr19_54687751_C_T   54687751    G 0.008484 0.009302    A      0.07619       0.7825       0.9112 
  19                     chr19_54687781_A_G   54687781    A 0.005302 0.005576    G      0.01392       0.9061       0.9506 
  19                     chr19_54688313_C_T   54688313    G 0.0005302        0    A         1.14       0.2856           NA 
  19                     chr19_54691979_C_G   54691979    C   0.4482   0.4339    G       0.8292       0.3625         1.06 
  19                     chr19_54692523_A_G   54692523    G   0.4469   0.4302    A        1.144       0.2847         1.07 
  19                     chr19_54693682_C_G   54693682    C   0.1718    0.181    G       0.5822       0.4454       0.9386 
  19                     chr19_54693868_C_T   54693868    A   0.2163   0.2347    G        1.931       0.1647       0.9003 
  19                     chr19_54693965_C_T   54693965    A   0.2996   0.2924    G       0.2498       0.6172        1.035 
  19                                 rs7595   54697079    G   0.1637   0.1733    A       0.6693       0.4133       0.9333 
  19                     chr19_54697246_C_T   54697246    A 0.0005302 0.001394    G       0.7579        0.384         0.38 
  19                     chr19_54697462_G_T   54697462    C  0.01803  0.01626    A       0.1861       0.6662         1.11 
  19                     chr19_54697602_A_G   54697602    G   0.1654   0.1738    A       0.4984       0.4802       0.9423 
  19                     chr19_54697714_C_T   54697714    G   0.1642   0.1736    A       0.6389       0.4241       0.9348 
  19                     chr19_54698348_G_T   54698348    A  0.01538  0.01952    C       0.9974       0.3179       0.7845 
  19                     chr19_54698396_A_T   54698396    A 0.0005302 0.0009302    T       0.2164       0.6418       0.5698 
  19                     chr19_54699386_A_C   54699386    A   0.4756   0.4596    C        1.039       0.3082        1.067 
  19                     chr19_54699438_A_G   54699438    A        0        0    G           NA           NA           NA 
  19                     chr19_54700668_C_T   54700668    G   0.4157   0.3982    A         1.27       0.2597        1.075 
  19                     chr19_54704670_A_T   54704670    A 0.003727  0.00186    T        1.283       0.2574        2.007 
  19                              rs3810231   54704768    G   0.1596   0.1877    A        5.521      0.01879       0.8217 
  19                     chr19_54705207_C_T   54705207    A   0.1501    0.178    G        5.689      0.01707       0.8154 
  19                     chr19_54705317_C_G   54705317    G   0.4152   0.4033    C       0.5895       0.4426         1.05 
  19                     chr19_54705619_C_T   54705619    A 0.001591 0.002323    G       0.2729       0.6014       0.6841 
  19                             rs17305311   54705641    G   0.4189   0.4088    A       0.4244       0.5148        1.043 
  19                     chr19_54705862_A_G   54705862    A        0        0    G           NA           NA           NA 
  19                     chr19_54709421_A_C   54709421    A        0        0    C           NA           NA           NA 
  19                     chr19_54710673_C_T   54710673    G   0.2468   0.2484    A      0.01281       0.9099       0.9917 
  19                     chr19_54710838_A_G   54710838    A        0 0.0004647    G       0.8766       0.3491            0 
  19                     chr19_54711032_A_G   54711032    G    0.377   0.3655    A       0.5724       0.4493        1.051 
  19                             rs11666543   54711981    A   0.2163   0.2096    G       0.2741       0.6006        1.041 
  19                     chr19_54720958_C_T   54720958    A        0 0.001407    G        2.645       0.1039            0 
  19          chr19_54724423_CTGGGGTG_INDEL   54724423    D        0        0    I           NA           NA           NA 
  19                     chr19_54724430_A_T   54724430    T        0        0    A           NA           NA           NA 
  19                     chr19_54729481_C_T   54729481    G  0.04104  0.04916    A        1.518       0.2179       0.8279 
  19                     chr19_54735053_G_T   54735053    A   0.1699   0.1553    C         1.56       0.2117        1.113 
  19                     chr19_54749011_A_C   54749011    C   0.4448   0.4545    A        0.379       0.5382       0.9617 
  19                     chr19_54749060_C_T   54749060    G   0.3879    0.402    A        0.831        0.362       0.9428 
  19                     chr19_54751065_A_C   54751065    C   0.2606   0.2612    A     0.001604       0.9681       0.9971 
  19                     chr19_54751941_G_T   54751941    A  0.00106 0.006983    C        8.395     0.003763        0.151 
  19                     chr19_54752194_C_G   54752194    C 0.009544  0.01348    G        1.351       0.2452       0.7054 
  19                     chr19_54753202_C_T   54753202    G   0.4634   0.4545    A       0.3215       0.5707        1.037 
  19                     chr19_54753543_C_T   54753543    A   0.3515   0.3699    G        1.467       0.2259       0.9235 
  19                     chr19_54754103_A_C   54754103    A   0.4343   0.4356    C      0.00713       0.9327       0.9946 
  19                     chr19_54754385_G_T   54754385    C   0.3982   0.3879    A       0.4461       0.5042        1.044 
  19                     chr19_54756221_C_T   54756221    G   0.1124   0.1055    A       0.4839       0.4867        1.073 
  19                     chr19_54756508_A_G   54756508    G        0        0    A           NA           NA           NA 
  19                     chr19_54756657_A_G   54756657    G   0.2179   0.2321    A        1.149       0.2837       0.9221 
  19                     chr19_54757689_A_G   54757689    A        0 0.0004647    G       0.8766       0.3491            0 
  19                     chr19_54759571_A_G   54759571    A    0.211   0.2239    G       0.9807        0.322        0.927 
  19                     chr19_54759666_C_T   54759666    A   0.4565   0.4651    G       0.3017       0.5828       0.9658 
  19                     chr19_54761007_C_G   54761007    C   0.2212   0.2219    G     0.002897       0.9571       0.9959 
  19                     chr19_54761735_A_G   54761735    A  0.01856  0.01586    G       0.4345       0.5098        1.173 
  19                     chr19_54764821_A_C   54764821    A        0        0    C           NA           NA           NA 
  19                     chr19_54766055_C_T   54766055    G   0.2813    0.289    A       0.2933       0.5881       0.9628 
  19                     chr19_54766162_A_G   54766162    A   0.4719   0.4716    G    0.0003464       0.9852        1.001 
  19                     chr19_54766263_C_T   54766263    A        0 0.0004647    G       0.8766       0.3491            0 
  19                     chr19_54767800_A_T   54767800    T   0.3632   0.3747    A       0.5648       0.4523        0.952 
  19                     chr19_54767901_A_G   54767901    G   0.1119   0.1059    A       0.3646       0.5459        1.063 
  19                     chr19_54769205_C_T   54769205    G   0.3907    0.394    A      0.04573       0.8307       0.9863 
  19                     chr19_54769320_C_T   54769320    G   0.1092   0.1047    A       0.2204       0.6387        1.049 
  19                     chr19_54774493_A_G   54774493    G  0.09808  0.09748    A     0.004079       0.9491        1.007 
  19                              rs7254645   54775389    G   0.4247   0.4237    A     0.004011       0.9495        1.004 
  19                     chr19_54785085_C_G   54785085    G 0.002121 0.002323    C      0.01854       0.8917       0.9126 
  19                     chr19_54785593_A_G   54785593    A   0.2686   0.2816    G       0.8533       0.3556       0.9368 
  19                     chr19_54787790_C_G   54787790    C 0.002121 0.002323    G      0.01854       0.8917       0.9126 
  19                     chr19_54788756_A_G   54788756    G   0.2468   0.2227    A        3.244      0.07168        1.144 
  19                     chr19_54791522_A_G   54791522    G 0.006893  0.01631    A        7.567     0.005945       0.4186 
  19                     chr19_54793220_C_T   54793220    G        0        0    A           NA           NA           NA 
  19                     chr19_54793922_G_T   54793922    C  0.00106        0    A        2.283       0.1308           NA 
  19                     chr19_54794394_A_G   54794394    G        0        0    A           NA           NA           NA 
  19                     chr19_54795299_C_T   54795299    A   0.3965   0.3696    G        3.064      0.08006         1.12 
  19                chr19_54795311_INDEL_TA   54795311    D 0.0005302 0.003271    I        3.797      0.05133       0.1617 
  19                     chr19_54795336_A_G   54795336    A 0.007423  0.01676    G        7.152      0.00749       0.4387 
  19                     chr19_54795913_G_T   54795913    A 0.0005302 0.003253    C        3.768      0.05224       0.1626 
  19                     chr19_54796837_C_G   54796837    G 0.009081  0.01816    C        5.997      0.01433       0.4956 
  19                     chr19_54798388_C_T   54798388    A 0.001591 0.003253    G        1.124        0.289       0.4882 
  19                chr19_54798771_INDEL_TC   54798771    D 0.009033  0.01463    I        2.572       0.1087       0.6139 
  19                     chr19_54800101_G_T   54800101    A 0.0005313 0.003253    C        3.757      0.05259       0.1629 
  19                 chr19_54800821_A_INDEL   54800821    I 0.0005325 0.002804    D        2.967      0.08499       0.1895 
  19                     chr19_54803664_A_C   54803664    A        0        0    C           NA           NA           NA 
  19                chr19_54807888_INDEL_TT   54807888    D 0.002651 0.0009294    I        1.722       0.1895        2.858 
  19                     chr19_54809512_C_T   54809512    G        0 0.004473    A        8.438     0.003675            0 
  19                     chr19_54809854_C_T   54809854    G  0.00106 0.0009302    A      0.01721       0.8956         1.14 
  19                     chr19_54810370_A_G   54810370    G   0.2508   0.2444    A       0.2192       0.6397        1.035 
  19                     chr19_54810510_A_G   54810510    G        0        0    A           NA           NA           NA 
  19                     chr19_54811680_A_G   54811680    G   0.2508   0.2586    A       0.3221       0.5704       0.9597 
  19                     chr19_54813189_G_T   54813189    A  0.09014  0.08744    C      0.09034       0.7637        1.034 
  19                 chr19_54813726_G_INDEL   54813726    I   0.2641   0.2472    D          1.5       0.2207        1.093 
  19                     chr19_54813762_A_G   54813762    G   0.2646   0.2481    A        1.427       0.2323         1.09 
  19                     chr19_54813872_A_T   54813872    A   0.2641   0.2474    T        1.458       0.2272        1.091 
  19                     chr19_54813987_G_T   54813987    C   0.2641   0.2477    A        1.417       0.2338         1.09 
  19                     chr19_54814234_A_G   54814234    G   0.4735   0.4823    A       0.3162       0.5739       0.9651 
  19                     chr19_54814558_C_T   54814558    A  0.00106  0.00186    G       0.4332       0.5104       0.5695 
  19                     chr19_54814602_G_T   54814602    A   0.2524    0.237    C        1.291       0.2558        1.087 
  19                     chr19_54815093_C_G   54815093    G   0.2641   0.2486    C        1.258        0.262        1.084 
  19                     chr19_54815488_C_T   54815488    A  0.00106  0.00186    G       0.4332       0.5104       0.5695 
  19                     chr19_54815577_A_G   54815577    G   0.2641   0.2477    A        1.417       0.2338         1.09 
  19                     chr19_54816509_A_G   54816509    G   0.4851    0.494    A       0.3128        0.576       0.9653 
  19                     chr19_54816719_A_T   54816719    T   0.0897  0.08783    A      0.04381       0.8342        1.023 
  19                     chr19_54817431_A_G   54817431    A   0.1548   0.1673    G        1.153        0.283       0.9119 
  19                     chr19_54818035_C_T   54818035    A  0.07794  0.08186    G       0.2094       0.6472       0.9481 
  19                     chr19_54821819_C_T   54821819    A    0.465   0.4819    G        1.149       0.2837       0.9345 
  19                     chr19_54821850_C_T   54821850    G 0.0005302 0.0009294    A       0.2157       0.6423       0.5703 
  19                     chr19_54823533_A_G   54823533    G    0.268   0.2493    A        1.843       0.1746        1.103 
  19                     chr19_54824667_A_G   54824667    G   0.2715   0.2507    A        2.252       0.1335        1.114 
  19                     chr19_54825174_G_T   54825174    A   0.4644   0.4809    C        1.099       0.2946       0.9359 
  19                     chr19_54827040_A_C   54827040    C  0.09574   0.1067    A        1.278       0.2582       0.8863 
  19                              rs3859532   54827248    A   0.2564   0.2602    G      0.07721       0.7811       0.9802 
  19                 chr19_54828548_C_INDEL   54828548    D  0.08218  0.08054    I      0.03636       0.8488        1.022 
  19                     chr19_54829577_G_T   54829577    C        0        0    A           NA           NA           NA 
  19                     chr19_54831507_G_T   54831507    C        0        0    A           NA           NA           NA 
  19                     chr19_54831539_A_G   54831539    A 0.0005319 0.000466    G     0.008773       0.9254        1.142 
  19                     chr19_54835382_A_G   54835382    G 0.0005302 0.0004647    A     0.008721       0.9256        1.141 
  19                     chr19_54837165_A_G   54837165    A   0.2654   0.2551    G        0.552       0.4575        1.055 
  19                     chr19_54837633_A_C   54837633    C   0.2846   0.2696    A        1.131       0.2876        1.078 
  19                     chr19_54838294_A_G   54838294    G   0.2617     0.26    A      0.01465       0.9036        1.009 
  19                     chr19_54839458_C_T   54839458    A   0.2349   0.2388    G      0.08548         0.77       0.9785 
  19                     chr19_54841219_A_G   54841219    A 0.006363  0.00697    G      0.05587       0.8132       0.9123 
  19                     chr19_54841398_C_T   54841398    A   0.2638   0.2692    G       0.1453        0.703       0.9731 
  19                     chr19_54843635_G_T   54843635    A 0.003834 0.001456    C        2.131       0.1443        2.639 
  19                     chr19_54844381_C_T   54844381    A   0.1978    0.171    G        4.807      0.02834        1.195 
  19                     chr19_54844437_A_G   54844437    G   0.3954   0.3936    A      0.01436       0.9046        1.008 
  19                     chr19_54844480_A_G   54844480    G   0.1704   0.1544    A        1.886       0.1696        1.125 
  19                     chr19_54845696_C_T   54845696    A   0.1916   0.2011    G       0.5739       0.4487       0.9411 
  19                     chr19_54845802_A_G   54845802    A   0.3478   0.3538    G       0.1582       0.6908        0.974 
  19                     chr19_54845895_C_T   54845895    G    0.224   0.2305    A       0.2409       0.6235       0.9637 
  19                     chr19_54847290_C_T   54847290    A   0.2139   0.2288    G        1.263       0.2612       0.9174 
  19                     chr19_54847587_A_G   54847587    A   0.1975   0.1729    G         4.04      0.04444        1.177 
  19                     chr19_54848090_A_T   54848090    A   0.1831   0.1654    T        2.191       0.1388        1.131 
  19                     chr19_54848722_C_G   54848722    C        0        0    G           NA           NA           NA 
  19                              rs7256494   54849481    C   0.3965   0.4124    A        1.052       0.3051        0.936 
  19                     chr19_54849566_A_G   54849566    G   0.4001   0.4152    A       0.9445       0.3311       0.9394 
  19                     chr19_54849942_C_T   54849942    A   0.1612   0.1723    G       0.8836       0.3472       0.9234 
  19                     chr19_54851228_A_G   54851228    A   0.3925   0.3691    G        2.333       0.1266        1.105 
  19                             rs10426462   54851922    G   0.4343   0.4336    A     0.002018       0.9642        1.003 
  19                     chr19_54852504_C_G   54852504    G   0.3985   0.4087    C       0.4295       0.5123       0.9587 
  19                 chr19_54852514_C_INDEL   54852514    D    0.399   0.4093    I       0.4385       0.5079       0.9583 
  19                     chr19_54852610_G_T   54852610    C   0.2078   0.2098    A      0.02242        0.881       0.9884 
  19                     chr19_54852689_G_T   54852689    A        0        0    C           NA           NA           NA 
  19                     chr19_54853749_C_T   54853749    A  0.06681  0.05948    G       0.9158       0.3386        1.132 
  19                     chr19_54855568_A_C   54855568    A   0.1485   0.1456    C      0.06653       0.7965        1.023 
  19                     chr19_54856354_A_G   54856354    A   0.2731    0.274    G     0.003994       0.9496       0.9955 
  19                     chr19_54857568_A_C   54857568    A  0.01221 0.009758    C       0.5591       0.4546        1.254 
  19                     chr19_54857703_C_T   54857703    A        0        0    G           NA           NA           NA 
  19                     chr19_54857911_A_C   54857911    A   0.4894   0.4768    C       0.6406       0.4235        1.052 
  19                 chr19_54859172_A_INDEL   54859172    I    0.439   0.4493    D       0.4309       0.5116       0.9592 
  19                              rs7249492   54860413    C    0.301   0.3127    A       0.6546       0.4185       0.9461 
  19                     chr19_54860641_A_T   54860641    T   0.1319    0.132    A    5.791e-05       0.9939       0.9993 
  19                     chr19_54862026_A_G   54862026    A        0        0    G           NA           NA           NA 
  19                              rs2287824   54862900    C   0.2031   0.1924    A       0.7259       0.3942         1.07 
  19                     chr19_54862972_A_C   54862972    C   0.2031   0.1926    A       0.7012       0.4024        1.069 
  19                     chr19_54863017_C_T   54863017    G 0.0005302        0    A        1.141       0.2854           NA 
  19                     chr19_54863258_A_G   54863258    A  0.06469  0.05344    G        2.302       0.1292        1.225 
  19                     chr19_54863629_G_T   54863629    C 0.005302 0.008829    A        1.753       0.1855       0.5984 
  19                               rs730592   54864164    G   0.4152   0.4122    A      0.03704       0.8474        1.012 
  19                     chr19_54864415_C_T   54864415    G   0.4729   0.4642    A       0.3105       0.5773        1.036 
  19                     chr19_54864426_A_G   54864426    A   0.1352   0.1363    G     0.009844        0.921       0.9909 
  19                     chr19_54864494_A_G   54864494    A   0.3929   0.3994    G       0.1799       0.6715        0.973 
  19                     chr19_54866051_A_G   54866051    A   0.4109   0.4083    G      0.02885       0.8651        1.011 
  19                     chr19_54867572_C_T   54867572    A   0.3717   0.3652    G       0.1794       0.6719        1.028 
  19                     chr19_54867672_A_C   54867672    A        0        0    C           NA           NA           NA 
  19                     chr19_54869072_C_G   54869072    C 0.0005319 0.0004686    G     0.008045       0.9285        1.135 
  19                     chr19_54872698_C_G   54872698    G 0.0005308        0    C        1.141       0.2853           NA 
  19                     chr19_54874598_C_T   54874598    G   0.0281  0.03349    A       0.9713       0.3244       0.8345 
  19                     chr19_54875094_C_G   54875094    C   0.4904   0.4888    G      0.01025       0.9194        1.006 
  19                     chr19_54875120_A_G   54875120    A 0.0005302 0.001394    G       0.7579        0.384         0.38 
  19                             rs10414662   54875323    A    0.371   0.3707    G    0.0004446       0.9832        1.001 
  19                             exm1504652   54876377    A        0        0    C           NA           NA           NA 
  19                     chr19_54876909_C_T   54876909    A   0.4315    0.421    G       0.4551       0.4999        1.044 
  19                     chr19_54877974_C_T   54877974    A   0.4735    0.461    G       0.6332       0.4262        1.052 
  19                     chr19_54877982_A_G   54877982    G  0.06416  0.06552    A       0.0308       0.8607       0.9778 
  19                     chr19_54878414_A_G   54878414    G  0.05355  0.05168    A      0.07102       0.7899        1.038 
  19                     chr19_54878856_A_G   54878856    A        0        0    G           NA           NA           NA 
  19                     chr19_54879851_A_C   54879851    A   0.1489   0.1462    C       0.0585       0.8089        1.022 
  19                     chr19_54880076_A_G   54880076    G  0.05485  0.06186    A       0.8943       0.3443         0.88 
  19                     chr19_54880811_C_T   54880811    G   0.3933   0.3971    A      0.06068       0.8054       0.9842 
  19                     chr19_54887401_C_T   54887401    A  0.01597  0.02656    G        5.307      0.02125        0.595 
  19                     chr19_54888483_C_G   54888483    G  0.07864  0.08186    C       0.1409       0.7074       0.9573 
  19                             rs11084333   54888703    G   0.3102   0.3223    A       0.6849       0.4079       0.9454 
  19                     chr19_54888859_A_G   54888859    G  0.07847  0.08256    A       0.2256       0.6348       0.9463 
  19                     chr19_54888870_A_T   54888870    A   0.4246   0.4273    T      0.02943       0.8638       0.9891 
  19                     chr19_54891075_C_T   54891075    A 0.004242 0.005576    G       0.3632       0.5468       0.7597 
  19                     chr19_54892539_C_G   54892539    G        0        0    C           NA           NA           NA 
  19                     chr19_54894305_C_T   54894305    A    0.354   0.3558    G      0.01389       0.9062       0.9923 
  19                     chr19_54895748_A_G   54895748    A  0.05998  0.06366    G       0.2345       0.6282       0.9385 
  19                 chr19_54896624_C_INDEL   54896624    D   0.3842   0.3836    I     0.001298       0.9713        1.002 
  19                     chr19_54896762_C_T   54896762    A   0.4083    0.415    G       0.1893       0.6635       0.9725 
  19                              rs6509868   54896877    A   0.3705   0.3608    G       0.4062       0.5239        1.043 
  19                     chr19_54897932_C_T   54897932    A   0.3943   0.3867    G       0.2433       0.6218        1.032 
  19                     chr19_54898981_A_G   54898981    G    0.258   0.2779    A        2.029       0.1543       0.9034 
  19                              rs8109349   54902385    G   0.2163   0.2379    A        2.662       0.1027       0.8842 
  19                     chr19_54902589_C_T   54902589    G   0.2115   0.2349    A        3.163       0.0753       0.8736 
  19                     chr19_54903098_A_G   54903098    A     0.14   0.1306    G       0.7563       0.3845        1.084 
  19                             rs11669431   54903416    C   0.4602   0.4572    A        0.037       0.8475        1.012 
  19                     chr19_54903869_A_G   54903869    A        0        0    G           NA           NA           NA 
  19                     chr19_54905127_C_G   54905127    G   0.3112   0.3006    C       0.5397       0.4625        1.052 
  19                     chr19_54905386_C_T   54905386    A        0 0.0009294    G        1.754       0.1854            0 
  19                     chr19_54910908_A_G   54910908    G   0.3552   0.3367    A        1.522       0.2174        1.085 
  19                     chr19_54911224_A_G   54911224    A   0.1681   0.1526    G        1.803       0.1794        1.122 
  19                     chr19_54912725_A_G   54912725    A   0.2288    0.246    G         1.65       0.1989        0.909 
  19                             rs12974194   54914134    A   0.2418   0.2593    G        1.639       0.2004       0.9109 
  19                     chr19_54917882_C_T   54917882    A   0.3822   0.3791    G      0.04083       0.8399        1.013 
  19                     chr19_54919800_A_T   54919800    A        0        0    T           NA           NA           NA 
  19                     chr19_54920534_C_T   54920534    A  0.00106 0.002323    G       0.9265       0.3358       0.4558 
  19                     chr19_54920685_C_T   54920685    A   0.2068   0.2119    G       0.1584       0.6906       0.9696 
  19                     chr19_54920710_C_T   54920710    G   0.4851   0.5056    A         1.68       0.1949       0.9214 
  19                     chr19_54921064_C_T   54921064    A   0.4183   0.4257    G       0.2199       0.6392       0.9705 
  19                     chr19_54921160_C_G   54921160    C 0.003181 0.004182    G        0.272        0.602       0.7599 
  19                     chr19_54921801_C_T   54921801    G        0        0    A           NA           NA           NA 
  19                     chr19_54924220_C_G   54924220    G   0.1882    0.197    C       0.4996       0.4797        0.945 
  19                     chr19_54925953_C_T   54925953    A  0.01026  0.01585    G        2.349       0.1254       0.6436 
  19                     chr19_54926182_A_G   54926182    A   0.3153   0.3378    G        2.318       0.1279       0.9026 
  19                     chr19_54926249_C_T   54926249    G   0.2413   0.2302    A       0.6778       0.4104        1.063 
  19         chr19_54930393_GCCCCCCGA_INDEL   54930393    D        0        0    I           NA           NA           NA 
  19                              rs3745431   54930527    G        0 0.0004664    A       0.8799       0.3482            0 
  19                     chr19_54930822_A_G   54930822    G   0.2896   0.2844    A       0.1327       0.7157        1.026 
  19                     chr19_54930952_A_G   54930952    A   0.2831   0.3135    G        4.413      0.03568        0.865 
  19                     chr19_54932733_A_G   54932733    A   0.1364   0.1349    G      0.02001       0.8875        1.013 
  19                     chr19_54933206_C_T   54933206    A  0.06257  0.05669    G       0.6205       0.4308        1.111 
  19                     chr19_54934308_C_T   54934308    A   0.1978   0.1963    G      0.01418       0.9052        1.009 
  19                 chr19_54934339_INDEL_T   54934339    I  0.04246  0.04605    D       0.3041       0.5813       0.9187 
  19                     chr19_54935505_A_G   54935505    A  0.09014  0.08039    G        1.229       0.2677        1.133 
  19                     chr19_54935837_C_T   54935837    A  0.03294  0.02605    G         1.68       0.1949        1.274 
  19                     chr19_54936031_A_C   54936031    C   0.2887   0.2912    A      0.02845       0.8661       0.9883 
  19               chr19_54937327_INDEL_TGT   54937327    D  0.03924  0.04368    I       0.4978       0.4805       0.8941 
  19                              rs7255633   54937469    A   0.3229   0.3202    G      0.03455       0.8525        1.013 
  19                     chr19_54937593_A_G   54937593    G  0.09141  0.09687    A       0.3398       0.5599        0.938 
  19                 chr19_54938795_C_INDEL   54938795    D        0        0    I           NA           NA           NA 
  19                     chr19_54938943_A_G   54938943    A   0.0509  0.03578    G        5.604      0.01792        1.445 
  19                     chr19_54939850_C_T   54939850    G   0.4022   0.4004    A      0.01328       0.9083        1.008 
  19                     chr19_54939863_A_G   54939863    A   0.3697   0.3637    G       0.1554       0.6935        1.026 
  19                     chr19_54942920_A_G   54942920    A        0        0    G           NA           NA           NA 
  19                     chr19_54943780_C_G   54943780    C   0.2659   0.2642    G      0.01556       0.9007        1.009 
  19                     chr19_54945711_C_T   54945711    G  0.05414  0.05825    A       0.3185       0.5725       0.9254 
  19                     chr19_54946614_C_T   54946614    G 0.000533 0.006075    A        8.837     0.002951      0.08726 
  19                     chr19_54949300_A_C   54949300    C  0.03928  0.04414    A       0.5931       0.4412       0.8852 
  19               chr19_54949881_ACA_INDEL   54949881    D   0.2959    0.294    I      0.01764       0.8943        1.009 
  19                              rs6509874   54951408    A   0.3362   0.3414    G       0.1228        0.726       0.9769 
  19                     chr19_54957301_G_T   54957301    A   0.3139   0.3253    C        0.599        0.439        0.949 
  19                     chr19_54958423_A_G   54958423    A     0.37   0.3773    G       0.2328       0.6294        0.969 
  19              chr19_54959194_CCCA_INDEL   54959194    D  0.03712   0.0381    I      0.02711       0.8692       0.9731 
  19               chr19_54959195_CCA_INDEL   54959195    D  0.03712  0.03814    I      0.02906       0.8646       0.9721 
  19                chr19_54959196_CA_INDEL   54959196    D  0.03712   0.0381    I      0.02711       0.8692       0.9731 
  19                     chr19_54960206_A_G   54960206    G    0.361   0.3616    A     0.001808       0.9661       0.9972 
  19                     chr19_54961135_C_T   54961135    A  0.03022  0.02747    G        0.273       0.6013        1.103 
  19                     chr19_54961316_A_T   54961316    A        0        0    T           NA           NA           NA 
  19                     chr19_54961672_C_T   54961672    A  0.04454  0.04279    G      0.07361       0.7862        1.043 
  19                     chr19_54961762_C_G   54961762    C   0.2205   0.2095    G       0.7217       0.3956        1.067 
  19                     chr19_54961792_C_T   54961792    A   0.3328   0.3315    G     0.008021       0.9286        1.006 
  19                     chr19_54962299_C_G   54962299    C  0.01274  0.01536    G        0.496       0.4813        0.827 
  19                              rs1035450   54962374    A   0.3128   0.3102    G      0.03002       0.8624        1.012 
  19                     chr19_54962579_C_T   54962579    G   0.4123   0.4139    A     0.009442       0.9226       0.9938 
  19                chr19_54963814_AG_INDEL   54963814    D   0.3454   0.3507    I       0.1252       0.7235       0.9768 
  19                     chr19_54963871_C_G   54963871    G 0.0005302        0    C        1.138        0.286           NA 
  19              chr19_54964310_INDEL_TGAT   54964310    D  0.03712  0.04093    I       0.3887        0.533       0.9032 
  19                              rs3813148   54965860    G   0.3679   0.3706    A      0.03063       0.8611       0.9886 
  19                     chr19_54965889_C_G   54965889    G    0.334   0.3312    C      0.03758       0.8463        1.013 
  19                     chr19_54966982_C_T   54966982    A  0.03769  0.04182    G       0.4486        0.503       0.8972 
  19                     chr19_54967353_C_T   54967353    A        0        0    G           NA           NA           NA 
  19                     chr19_54967803_A_G   54967803    G  0.03719  0.04104    A       0.3941       0.5302       0.9026 
  19                     chr19_54968412_C_T   54968412    G    0.369   0.3715    A       0.0257       0.8726       0.9896 
  19                     chr19_54969748_A_G   54969748    A        0        0    G           NA           NA           NA 
  19                     chr19_54969990_C_G   54969990    G        0        0    C           NA           NA           NA 
  19                     chr19_54971229_C_T   54971229    A  0.07872  0.08506    G       0.5313       0.4661       0.9192 
  19                     chr19_54972918_C_T   54972918    G  0.03287  0.02842    A       0.6718       0.4124        1.162 
  19                     chr19_54973198_A_G   54973198    A 0.009544  0.01305    G        1.092       0.2959       0.7289 
  19                     chr19_54973280_C_G   54973280    G   0.4373   0.4442    C        0.193       0.6604       0.9725 
  19                             exm1504936   54973653    A  0.01601  0.01687    G      0.04569       0.8307       0.9481 
  19                     chr19_54975236_C_T   54975236    A        0        0    G           NA           NA           NA 
  19                     chr19_54982242_C_G   54982242    C   0.4234   0.4339    G       0.4502       0.5023       0.9581 
  19                     chr19_54982605_C_T   54982605    A    0.229   0.2304    G      0.01179       0.9135       0.9919 
  19                 chr19_54986104_C_INDEL   54986104    D  0.02863  0.02465    I       0.6169       0.4322        1.166 
  19                     chr19_54986242_C_T   54986242    G   0.1394   0.1389    A     0.002165       0.9629        1.004 
  19                     chr19_54987784_C_T   54987784    G   0.4865   0.5066    A        1.595       0.2066       0.9228 
  19                     chr19_54988060_C_G   54988060    C   0.4872    0.507    G        1.563       0.2113       0.9241 
  19                              rs7255345   54988715    A   0.4883   0.5075    C        1.469       0.2255       0.9263 
  19                     chr19_54989180_C_G   54989180    C        0        0    G           NA           NA           NA 
  19                     chr19_54990227_C_T   54990227    A  0.03351  0.02988    G       0.4319        0.511        1.126 
  19                     chr19_54990644_A_G   54990644    A  0.09419  0.09147    G      0.08675       0.7683        1.033 
  19                     chr19_54992016_A_G   54992016    A   0.1257   0.1217    G       0.1426       0.7057        1.037 
  19                     chr19_54992588_C_T   54992588    A   0.1384   0.1334    G        0.217       0.6414        1.044 
  19                     chr19_54992671_C_T   54992671    G   0.1998   0.1922    A         0.37        0.543         1.05 
  19                     chr19_54993641_A_G   54993641    G   0.2036    0.194    A       0.5884        0.443        1.062 
  19                     chr19_54996347_A_G   54996347    A   0.1034   0.1027    G     0.005303       0.9419        1.008 
  19                     chr19_54997046_A_G   54997046    A   0.1442   0.1468    G      0.05544       0.8139       0.9792 
  19                     chr19_54997253_A_T   54997253    T   0.1055   0.1069    A      0.01967       0.8885       0.9857 
  19                     chr19_54998728_A_G   54998728    G   0.3468   0.3464    A    0.0006987       0.9789        1.002 
  19                     chr19_55000455_A_G   55000455    G   0.1522   0.1375    A        1.741        0.187        1.125 
  19                     chr19_55000764_A_G   55000764    A   0.1331   0.1287    G       0.1688       0.6812        1.039 
  19                     chr19_55000839_A_G   55000839    G   0.2948   0.2896    A        0.133       0.7154        1.026 
  19                     chr19_55001101_C_T   55001101    A        0 0.0004651    G       0.8774       0.3489            0 
  19              chr19_55001129_AATT_INDEL   55001129    I   0.1178   0.1238    D       0.3398       0.5599       0.9451 
  19       chr19_55001488_INDEL_TCCAGGCAAAT   55001488    I    0.116   0.1215    D       0.2948       0.5871       0.9483 
  19                     chr19_55002657_A_C   55002657    C        0        0    A           NA           NA           NA 
  19                     chr19_55003092_A_G   55003092    G   0.4334   0.4256    A       0.2527       0.6152        1.033 
  19                     chr19_55003543_C_T   55003543    A   0.1157   0.1206    G       0.2311       0.6307        0.954 
  19                     chr19_55005354_G_T   55005354    A        0        0    C           NA           NA           NA 
  19                              rs7251986   55005607    A     0.21   0.2021    G       0.3771       0.5392        1.049 
  19                     chr19_55005759_A_T   55005759    A   0.3737    0.366    T       0.2507       0.6166        1.033 
  19                     chr19_55006076_C_T   55006076    A  0.04984  0.05251    G       0.1471       0.7013       0.9465 
  19                     chr19_55006103_C_T   55006103    A   0.1561   0.1417    G         1.63       0.2016         1.12 
  19               chr19_55007780_CAA_INDEL   55007780    D  0.01644  0.01256    I        1.067       0.3016        1.314 
  19                     chr19_55008518_C_T   55008518    G    0.199   0.2034    A       0.1208       0.7281        0.973 
  19                     chr19_55010405_A_G   55010405    A  0.09023  0.08651    G       0.1729       0.6776        1.047 
  19                     chr19_55010626_A_T   55010626    A   0.2795   0.2821    T      0.03443       0.8528        0.987 
  19                     chr19_55010778_A_T   55010778    T   0.1598   0.1724    A        1.155       0.2825       0.9128 
  19                              rs8100732   55010819    G   0.1469   0.1391    A       0.4998       0.4796        1.066 
  19                     chr19_55012428_A_T   55012428    A   0.1683   0.1538    T        1.556       0.2123        1.113 
  19                     chr19_55013657_A_G   55013657    A        0 0.0004878    G       0.9193       0.3377            0 
  19                     chr19_55013682_C_T   55013682    G   0.1548   0.1393    A        1.915       0.1665        1.131 
  19                     chr19_55013759_C_T   55013759    G   0.4051   0.4023    A       0.0319       0.8582        1.012 
  19                     chr19_55013771_C_T   55013771    A   0.1273   0.1241    G      0.09274       0.7607        1.029 
  19                     chr19_55013827_C_T   55013827    A   0.1172   0.1182    G      0.01107       0.9162       0.9897 
  19                     chr19_55013844_A_G   55013844    G        0        0    A           NA           NA           NA 
  19                     chr19_55013846_A_G   55013846    G        0        0    A           NA           NA           NA 
  19                     chr19_55017438_A_G   55017438    A  0.06416  0.07123    G       0.7934       0.3731       0.8939 
  19                              rs6509881   55017465    A   0.3188   0.3376    G        1.591       0.2071       0.9183 
  19                              rs4806768   55017508    A   0.4527   0.4385    G       0.8146       0.3668        1.059 
  19                             rs61737751   55019261    A  0.05673   0.0586    G      0.06464       0.7993       0.9662 
  19                     chr19_55019988_C_T   55019988    A 0.002123 0.0004651    G         2.23       0.1354        4.572 
  19                     chr19_55023125_A_G   55023125    A   0.1396   0.1262    G        1.576       0.2093        1.124 
  19                     chr19_55023128_A_G   55023128    A        0        0    G           NA           NA           NA 
  19                     chr19_55023722_C_G   55023722    C   0.3342    0.322    G       0.6775       0.4105        1.057 
  19                 chr19_55023852_INDEL_T   55023852    D   0.4257    0.425    I       0.0017       0.9671        1.003 
  19                     chr19_55024033_A_T   55024033    T   0.4236   0.4274    A      0.05952       0.8073       0.9845 
  19                     chr19_55024043_A_G   55024043    A   0.2619   0.2542    G       0.3153       0.5744        1.041 
  19              chr19_55024881_INDEL_TTTT   55024881    D   0.1279   0.1413    I        1.532       0.2159       0.8917 
  19                     chr19_55026398_C_T   55026398    A   0.1311   0.1427    G        1.132       0.2873       0.9068 
  19                     chr19_55027763_C_T   55027763    A  0.07264   0.0711    G      0.03594       0.8496        1.023 
  19                     chr19_55028758_C_G   55028758    C   0.2078   0.1904    G        1.897       0.1684        1.115 
  19                     chr19_55028970_C_T   55028970    G        0        0    A           NA           NA           NA 
  19                     chr19_55029662_C_T   55029662    A 0.0005302        0    G         1.14       0.2856           NA 
  19                              rs6509883   55030376    G  0.08006  0.09256    A         1.98       0.1594       0.8533 
  19                     chr19_55030599_A_G   55030599    A   0.2718   0.2444    G         3.93      0.04743        1.154 
  19                     chr19_55031501_A_G   55031501    G  0.07741  0.09116    A        2.449       0.1176       0.8365 
  19                     chr19_55031519_C_G   55031519    C  0.06469  0.08326    G        5.019      0.02507       0.7615 
  19                     chr19_55031994_C_G   55031994    G   0.4682   0.4563    C       0.5695       0.4505        1.049 
  19                     chr19_55032307_A_G   55032307    A  0.05945  0.07017    G        1.895       0.1687       0.8376 
  19                     chr19_55032324_A_G   55032324    A        0        0    G           NA           NA           NA 
  19                     chr19_55032498_G_T   55032498    C   0.2598   0.2593    A      0.00139       0.9703        1.003 
  19                              rs1895375   55035001    G    0.482   0.4688    A       0.6951       0.4044        1.054 
  19                     chr19_55035906_C_G   55035906    C   0.1932   0.1743    G        2.412       0.1204        1.135 
  19                     chr19_55035973_C_T   55035973    A   0.4597   0.4572    G      0.02597        0.872         1.01 
  19                             rs11666773   55036110    A   0.1941   0.1743    G        2.631       0.1048        1.141 
  19                     chr19_55036661_A_G   55036661    A    0.482   0.4698    G       0.6001       0.4385         1.05 
  19                     chr19_55037921_A_G   55037921    A        0        0    G           NA           NA           NA 
  19                     chr19_55039417_G_T   55039417    A   0.4157   0.4102    C       0.1237       0.7251        1.023 
  19                     chr19_55040648_A_G   55040648    A   0.3934   0.4084    G       0.9342       0.3338       0.9397 
  19                     chr19_55040705_A_G   55040705    A        0        0    G           NA           NA           NA 
  19                             rs12462790   55041776    A   0.2513   0.2672    C         1.32       0.2506       0.9205 
  19                     chr19_55041796_A_G   55041796    A        0 0.001885    G        3.559      0.05923            0 
  19                     chr19_55042132_A_T   55042132    T 0.004772  0.01022    A         3.92       0.0477       0.4642 
  19                chr19_55044229_INDEL_TC   55044229    I   0.2516   0.2679    D        1.388       0.2387       0.9186 
  19                     chr19_55044514_G_T   55044514    A 0.004777 0.001859    C        2.665       0.1026        2.578 
  19                     chr19_55045042_A_G   55045042    A   0.3019   0.3195    G        1.451       0.2283        0.921 
  19                              rs1000320   55046380    G   0.4682   0.4614    A       0.1863        0.666        1.028 
  19                     chr19_55046487_G_T   55046487    C   0.4751    0.487    A       0.5696       0.4504       0.9535 
  19                     chr19_55048270_C_T   55048270    A   0.2879   0.2551    G        5.481      0.01923        1.181 
  19                     chr19_55048804_C_T   55048804    A        0        0    G           NA           NA           NA 
  19                     chr19_55050562_C_T   55050562    A    0.441   0.4739    G        4.376      0.03646       0.8758 
  19                     chr19_55052198_C_T   55052198    A  0.03712  0.05576    G        7.794     0.005242       0.6527 
  19                     chr19_55052275_C_T   55052275    A    0.141   0.1409    G    9.857e-05       0.9921        1.001 
  19                 chr19_55053235_C_INDEL   55053235    I    0.255   0.2623    D       0.2781       0.5979       0.9627 
  19                             rs60323635   55053236    G    0.255   0.2619    A       0.2439       0.6214        0.965 
  19                     chr19_55053911_C_G   55053911    G   0.4995   0.4986    C     0.003039        0.956        1.003 
  19                     chr19_55055130_A_C   55055130    C   0.2439   0.2463    A      0.03077       0.8608       0.9872 
  19                     chr19_55057343_A_G   55057343    A  0.05832  0.06738    G        1.393       0.2379       0.8573 
  19                     chr19_55057736_C_T   55057736    G        0        0    A           NA           NA           NA 
  19                             rs62131637   55057838    A        0        0    G           NA           NA           NA 
  19                     chr19_55058135_A_G   55058135    A  0.07423  0.06459    G        1.452       0.2282        1.161 
  19                     chr19_55059049_A_G   55059049    A  0.05839  0.05467    G       0.2596       0.6104        1.072 
  19                     chr19_55060274_C_G   55060274    G   0.3215   0.3069    C       0.9867       0.3206         1.07 
  19                     chr19_55060460_C_G   55060460    G   0.3427   0.3302    C       0.7014       0.4023        1.058 
  19                     chr19_55060629_G_T   55060629    A   0.4914   0.4706    C        1.731       0.1883        1.087 
  19                     chr19_55060899_A_G   55060899    G   0.1396   0.1395    A    0.0001583         0.99        1.001 
  19                     chr19_55060907_C_G   55060907    G    0.122    0.126    C        0.155       0.6938        0.963 
  19                     chr19_55061591_A_T   55061591    A   0.2105    0.197    T        1.126       0.2886        1.087 
  19                     chr19_55062828_C_T   55062828    A    0.404   0.3894    G       0.8986       0.3432        1.063 
  19                     chr19_55063691_G_T   55063691    A   0.4532    0.434    C        1.495       0.2214        1.081 
  19                     chr19_55064414_A_C   55064414    C   0.4527   0.4274    A        2.582       0.1081        1.108 
  19                     chr19_55064417_C_T   55064417    G   0.0631  0.07176    A        1.194       0.2745       0.8711 
  19                     chr19_55064515_C_T   55064515    G   0.1357   0.1423    A       0.3624       0.5472       0.9465 
  19                     chr19_55064818_C_T   55064818    A   0.1401   0.1375    G        0.056       0.8129        1.022 
  19                     chr19_55069620_A_T   55069620    T   0.1285   0.1401    A        1.175       0.2784       0.9044 
  19                             rs34914289   55072639    C   0.0859  0.08783    A      0.04713       0.8281        0.976 
  19                             rs10402506   55074470    G   0.1288   0.1357    A       0.4096       0.5222       0.9421 
  19                             rs35069154   55075820    A  0.08484  0.08426    G     0.004234       0.9481        1.007 
  19                     chr19_55078023_A_G   55078023    A   0.4141   0.4164    G      0.02101       0.8848       0.9908 
  19                     chr19_55081592_C_T   55081592    G  0.08511  0.09328    A       0.8222       0.3645       0.9042 
  19                     chr19_55082512_A_C   55082512    A        0        0    C           NA           NA           NA 
  19                     chr19_55097926_C_T   55097926    A        0        0    G           NA           NA           NA 
  19                     chr19_55097927_A_G   55097927    A        0        0    G           NA           NA           NA 
  19                     chr19_55098248_C_G   55098248    G 0.002121 0.002323    C      0.01854       0.8917       0.9126 
  19                     chr19_55099137_A_C   55099137    A 0.002121 0.002323    C      0.01854       0.8917       0.9126 
  19                     chr19_55099205_A_G   55099205    A  0.04194  0.04299    G      0.02723       0.8689       0.9744 
  19                     chr19_55099322_A_G   55099322    G 0.002121 0.002323    A      0.01854       0.8917       0.9126 
  19                     chr19_55099333_C_G   55099333    G 0.002121 0.002326    C      0.01892       0.8906       0.9118 
  19                     chr19_55099427_A_T   55099427    A        0        0    T           NA           NA           NA 
  19                     chr19_55099525_A_G   55099525    A 0.002121 0.002323    G      0.01854       0.8917       0.9126 
  19                     chr19_55099589_C_G   55099589    G  0.09023  0.09264    C      0.07016       0.7911       0.9714 
  19                     chr19_55099664_G_T   55099664    C 0.002121 0.002326    A      0.01892       0.8906       0.9118 
  19                              rs8106636   55100459    G   0.1121   0.1157    A       0.1274       0.7212       0.9649 
  19                     chr19_55100503_C_T   55100503    A  0.07105  0.08411    G        2.383       0.1227       0.8329 
  19                     chr19_55100587_C_T   55100587    G 0.002121 0.002323    A      0.01854       0.8917       0.9126 
  19                     chr19_55101173_C_G   55101173    C  0.05514  0.06366    G          1.3       0.2543       0.8584 
  19                     chr19_55102110_A_G   55102110    A        0        0    G           NA           NA           NA 
  19                     chr19_55103603_C_T   55103603    G   0.1882   0.2068    A        2.178         0.14       0.8895 
  19                             rs28706562   55104921    C        0        0    A           NA           NA           NA 
  19                     chr19_55108956_C_T   55108956    A        0 0.0004647    G       0.8766       0.3491            0 
  19                     chr19_55109111_A_G   55109111    A        0 0.0004704    G       0.8657       0.3522            0 
  19                     chr19_55109883_A_C   55109883    C   0.2688   0.2726    A      0.07098       0.7899       0.9813 
  19                     chr19_55111727_C_T   55111727    A   0.3085   0.3014    G       0.2397       0.6244        1.034 
  19                     chr19_55111785_C_T   55111785    A   0.3643   0.3657    G     0.009034       0.9243       0.9938 
  19                     chr19_55112489_A_C   55112489    A   0.4061   0.3866    C        1.579       0.2089        1.085 
  19                     chr19_55113263_C_T   55113263    A        0 0.0009294    G        1.754       0.1854            0 
  19                     chr19_55123084_C_T   55123084    A   0.2975    0.307    G       0.4317       0.5112       0.9558 
  19                     chr19_55123089_A_G   55123089    A  0.05414  0.04507    G        1.761       0.1845        1.213 
  19                 chr19_55123353_INDEL_T   55123353    I   0.0552  0.04528    D        2.078       0.1494        1.232 
  19                     chr19_55123632_A_G   55123632    A  0.03393   0.0433    G        2.353        0.125       0.7762 
  19                     chr19_55128823_A_G   55128823    G   0.4401   0.4387    A     0.008264       0.9276        1.006 
  19                     chr19_55129651_A_T   55129651    T   0.3828   0.3913    A       0.3019       0.5827        0.965 
  19                     chr19_55134195_A_G   55134195    A   0.3446    0.355    G       0.4754       0.4905       0.9554 
  19                     chr19_55138036_C_T   55138036    A  0.05196  0.04326    G        1.689       0.1937        1.212 
  19                 chr19_55138063_G_INDEL   55138063    I   0.4411   0.4396    D     0.009071       0.9241        1.006 
  19                             exm2254019   55144495    A        0 0.001394    G        2.631       0.1048            0 
  19                     chr19_55144501_G_T   55144501    A        0 0.0004673    C       0.8703       0.3509            0 
  19                     chr19_55146382_A_G   55146382    A        0        0    G           NA           NA           NA 
  19                              rs8101605   55148487    A   0.1437   0.1339    G       0.8125       0.3674        1.086 
  19                     chr19_55151352_C_T   55151352    A        0        0    G           NA           NA           NA 
  19                     chr19_55153597_G_T   55153597    C        0 0.002796    A        5.281      0.02156            0 
  19                     chr19_55157697_A_G   55157697    G   0.1543   0.1442    A       0.8101       0.3681        1.083 
  19                     chr19_55158865_A_G   55158865    G  0.06893  0.06047    A        1.194       0.2745         1.15 
  19                     chr19_55158903_C_G   55158903    G  0.01007  0.01629    C        2.942      0.08631       0.6144 
  19                             rs10419191   55159164    G   0.1119  0.09944    A         1.65       0.1989        1.141 
  19                     chr19_55159800_A_C   55159800    C        0        0    A           NA           NA           NA 
  19                     chr19_55160246_A_G   55160246    A  0.05673  0.05065    G       0.7346       0.3914        1.127 
  19                     chr19_55161288_G_T   55161288    A        0        0    C           NA           NA           NA 
  19                     chr19_55161812_G_T   55161812    C        0        0    A           NA           NA           NA 
  19                     chr19_55163072_A_T   55163072    T   0.1124  0.09991    A        1.661       0.1975        1.141 
  19                     chr19_55165060_C_T   55165060    G        0 0.0004647    A       0.8766       0.3491            0 
  19                     chr19_55165663_A_C   55165663    C        0 0.0004647    A       0.8766       0.3491            0 
  19                     chr19_55165809_C_G   55165809    C        0        0    G           NA           NA           NA 
  19                     chr19_55166721_A_G   55166721    G   0.1575   0.1735    A        1.861       0.1726       0.8905 
  19                     chr19_55171589_G_T   55171589    A        0        0    C           NA           NA           NA 
  19                               rs425283   55171748    G        0        0    A           NA           NA           NA 
  19                               rs934434   55172146    G    0.474   0.4912    A        1.181       0.2772       0.9337 
  19                     chr19_55172509_A_G   55172509    A  0.06363  0.06041    G       0.1792       0.6721        1.057 
  19                     chr19_55172539_A_G   55172539    A   0.1304   0.1204    G       0.9336       0.3339        1.096 
  19                               rs400322   55172578    A   0.2969   0.3243    G        3.525      0.06046       0.8797 
  19                     chr19_55173403_A_G   55173403    A   0.1566   0.1691    G        1.161       0.2814       0.9119 
  19                     chr19_55173521_A_G   55173521    A   0.2596   0.2814    G        2.424       0.1195       0.8952 
  19                     chr19_55173844_C_T   55173844    G   0.1619   0.1628    A     0.005995       0.9383       0.9934 
  19                     chr19_55174180_C_T   55174180    A        0 0.002323    G        4.387      0.03621            0 
  19                     chr19_55174213_C_T   55174213    A   0.4491   0.4298    G        1.515       0.2184        1.081 
  19                     chr19_55176262_A_G   55176262    A   0.3106   0.3021    G       0.3408       0.5594        1.041 
  19                     chr19_55176535_C_T   55176535    A   0.4015   0.4099    G       0.2902       0.5901       0.9657 
  19                     chr19_55177929_A_G   55177929    A  0.06946  0.05023    G        6.667     0.009824        1.411 
  19                     chr19_55178035_A_G   55178035    G   0.2778   0.2641    A        0.934       0.3338        1.072 
  19                             rs11574597   55182696    A     0.14   0.1273    G        1.394       0.2377        1.116 
  19                     chr19_55183023_C_T   55183023    G  0.02704  0.02091    A        1.628        0.202        1.301 
  19                     chr19_55183869_C_T   55183869    A  0.08165  0.09619    G        2.609       0.1063       0.8355 
  19                     chr19_55183977_C_T   55183977    A   0.4475   0.4656    G        1.322       0.2502       0.9297 
  19                     chr19_55184344_C_T   55184344    A   0.2259   0.2077    G        1.956       0.1619        1.113 
  19                     chr19_55186039_A_G   55186039    G   0.1527   0.1501    A      0.05337       0.8173        1.021 
  19                     chr19_55187279_A_C   55187279    C  0.06369  0.06392    A    0.0008527       0.9767       0.9962 
  19                     chr19_55189241_A_G   55189241    A        0        0    G           NA           NA           NA 
  19                     chr19_55189537_A_C   55189537    C  0.03606  0.03299    A       0.2836       0.5943        1.096 
  19                     chr19_55192550_A_G   55192550    A   0.2269    0.211    G        1.501       0.2205        1.098 
  19                     chr19_55193334_G_T   55193334    A  0.00106 0.001398    C      0.09232       0.7612       0.7583 
  19                     chr19_55193414_A_G   55193414    G   0.3798   0.3764    A      0.04914       0.8246        1.015 
  19                     chr19_55193435_C_T   55193435    A   0.2089   0.2114    G      0.03855       0.8443       0.9849 
  19                     chr19_55193822_C_T   55193822    G   0.1775   0.1631    A         1.47       0.2254        1.107 
  19                     chr19_55193836_C_T   55193836    A   0.4337   0.4349    G     0.005517       0.9408       0.9953 
  19                     chr19_55194523_C_T   55194523    A   0.2041   0.2184    G        1.226       0.2681       0.9178 
  19                     chr19_55194681_A_G   55194681    A   0.3388   0.3474    G       0.3318       0.5646       0.9624 
  19                     chr19_55195187_A_G   55195187    A   0.1267   0.1213    G       0.2742       0.6005        1.051 
  19                     chr19_55195741_A_G   55195741    A  0.04931  0.04275    G       0.9894       0.3199        1.161 
  19                     chr19_55196957_C_T   55196957    A        0        0    G           NA           NA           NA 
  19                     chr19_55198771_A_G   55198771    A   0.0631  0.06924    G       0.6118       0.4341       0.9053 
  19                     chr19_55199829_A_G   55199829    A   0.3049   0.3016    G      0.05176         0.82        1.016 
  19                     chr19_55201276_A_G   55201276    G   0.2771   0.2756    A      0.01237       0.9114        1.008 
  19                              rs4806805   55205122    G   0.3218   0.2937    A        3.717      0.05387        1.141 
  19                     chr19_55206615_A_T   55206615    A        0        0    T           NA           NA           NA 
  19                 chr19_55206656_INDEL_T   55206656    D   0.4258   0.3927    I        4.562      0.03269        1.147 
  19                     chr19_55207385_A_G   55207385    A  0.01113  0.01022    G      0.07929       0.7783         1.09 
  19                     chr19_55207900_G_T   55207900    C   0.4612     0.48    A        1.415       0.2342       0.9275 
  19                     chr19_55208571_A_G   55208571    G   0.3943   0.3916    A      0.02918       0.8644        1.011 
  19                     chr19_55210598_G_T   55210598    C   0.4016   0.3822    A        1.559       0.2118        1.085 
  19                     chr19_55210931_C_T   55210931    A   0.4623   0.4786    G        1.069       0.3011       0.9367 
  19                     chr19_55211029_A_C   55211029    C  0.03765  0.04379    A         0.96       0.3272       0.8543 
  19                     chr19_55211155_C_T   55211155    G   0.1617   0.1684    A       0.3235       0.5695       0.9527 
  19                     chr19_55211547_A_G   55211547    A    0.181   0.1831    G      0.02939       0.8639       0.9861 
  19                     chr19_55211911_A_C   55211911    A   0.0509  0.06238    C        2.463       0.1166       0.8061 
  19                     chr19_55213281_A_G   55213281    A  0.02863  0.02277    G         1.39       0.2384        1.265 
  19                     chr19_55213491_C_T   55213491    A        0 0.0009294    G        1.754       0.1854            0 
  19                     chr19_55214989_C_T   55214989    A   0.1326   0.1414    G       0.6629       0.4155       0.9279 
  19                     chr19_55215719_A_T   55215719    T   0.3102   0.3002    A       0.4738       0.4913        1.048 
  19                              rs4436877   55216162    A   0.3097   0.2993    G       0.5131       0.4738         1.05 
  19                 chr19_55216569_INDEL_T   55216569    D 0.005308 0.003717    I       0.5723       0.4494         1.43 
  19                              rs1325155   55216894    G   0.4839   0.4925    A       0.2937       0.5879       0.9661 
  19                              rs1325156   55216950    A   0.1638   0.1809    G        2.052        0.152        0.887 
  19                     chr19_55217124_A_C   55217124    A        0 0.0004647    C       0.8757       0.3494            0 
  19                     chr19_55217660_G_T   55217660    C   0.4942   0.4898    A      0.07783       0.7803        1.018 
  19                     chr19_55218215_C_T   55218215    A  0.04083   0.0474    G        1.024       0.3115       0.8555 
  19                     chr19_55218230_C_T   55218230    G   0.2663   0.2705    A      0.09182       0.7619       0.9786 
  19                 chr19_55220885_C_INDEL   55220885    I 0.001591 0.006041    D        5.044      0.02472       0.2621 
  19                     chr19_55221128_A_G   55221128    G 0.005308 0.004182    A       0.2717       0.6022        1.271 
  19                     chr19_55221153_C_G   55221153    C        0        0    G           NA           NA           NA 
  19                     chr19_55222465_C_G   55222465    C   0.4671   0.4837    G        1.107       0.2927       0.9356 
  19                     chr19_55224260_A_G   55224260    G   0.4777   0.4581    A        1.544        0.214        1.082 
  19                     chr19_55224292_A_G   55224292    A  0.06893  0.07123    G      0.08145       0.7753       0.9653 
  19                     chr19_55224785_A_G   55224785    A   0.3985   0.3922    G       0.1677       0.6821        1.027 
  19                     chr19_55224955_A_T   55224955    A   0.4245     0.43    T       0.1269       0.7216       0.9775 
  19                     chr19_55224967_C_T   55224967    A   0.4607     0.46    G     0.002106       0.9634        1.003 
  19                     chr19_55225108_A_G   55225108    A  0.07211  0.07156    G     0.004544       0.9463        1.008 
  19                             rs11883241   55225613    A   0.3187   0.3113    G       0.2501        0.617        1.035 
  19                     chr19_55225835_A_G   55225835    A  0.08908  0.09581    G       0.5423       0.4615       0.9228 
  19                              rs1325158   55226402    A   0.3967   0.3886    G       0.2708       0.6028        1.035 
  19                     corect_rs116973532   55227731    A  0.01591  0.01581    G    0.0005536       0.9812        1.006 
  19                     chr19_55228122_C_T   55228122    G  0.03446  0.02742    A        1.677       0.1953        1.266 
  19                              rs4806527   55228948    A  0.03446  0.02744    G        1.664       0.1971        1.265 
  19                     chr19_55230529_C_T   55230529    A  0.03446  0.02742    G        1.677       0.1953        1.266 
  19                     chr19_55233830_A_C   55233830    A   0.3197   0.3118    C        0.292       0.5889        1.037 
  19                     chr19_55250962_G_T   55250962    C        0        0    A           NA           NA           NA 
  19                 chr19_55255443_C_INDEL   55255443    D        0        0    I           NA           NA           NA 
  19                     chr19_55263185_G_T   55263185    A        0        0    C           NA           NA           NA 
  19                     corect_rs190354163   55264041    A 0.004242 0.003253    G       0.2656       0.6063        1.305 
  19                     chr19_55286867_C_G   55286867    G 0.005302  0.00186    C        3.443      0.06352         2.86 
  19                              rs1654644   55373362    C   0.3625   0.3555    A       0.2166       0.6416        1.031 
  19                             rs11665986   55383941    A   0.1768   0.1856    G       0.5271       0.4678       0.9422 
  19                              rs3816051   55385604    G   0.5064    0.479    A            3      0.08325        1.116 
  19                     chr19_55394428_C_T   55394428    A 0.002128 0.001394    G       0.3116       0.5767        1.527 
  19                     chr19_55396913_A_G   55396913    A  0.08378  0.08357    G    0.0005683        0.981        1.003 
  19                              rs1865097   55397217    A   0.3277   0.3279    G    0.0002398       0.9876        0.999 
  19                     chr19_55399719_A_G   55399719    A        0        0    G           NA           NA           NA 
  19                     chr19_55400759_A_C   55400759    A   0.2065    0.219    C       0.9308       0.3347       0.9282 
  19                     chr19_55401170_A_G   55401170    G   0.1502   0.1659    A        1.848        0.174       0.8888 
  19                     chr19_55401201_C_T   55401201    G        0        0    A           NA           NA           NA 
  19                     chr19_55401732_G_T   55401732    C   0.1051   0.1133    A       0.6833       0.4084        0.919 
  19                     chr19_55411536_C_T   55411536    A        0        0    G           NA           NA           NA 
  19                              rs2278427   55417731    A  0.09968   0.1087    G       0.8805       0.3481       0.9075 
  19                              rs1433097   55418458    G   0.1914   0.2012    A       0.6108       0.4345       0.9398 
  19                     chr19_55423828_A_G   55423828    G        0        0    A           NA           NA           NA 
  19                        1KG_19_55424203   55424203    I        0        0    D           NA           NA           NA 
  19                     chr19_55427045_A_G   55427045    G  0.04061   0.0528    A        3.251      0.07137       0.7594 
  19                             rs12461856   55433852    G   0.1726   0.1897    A        1.966       0.1609       0.8908 
  19                               rs623383   55434575    A   0.4629   0.4609    G      0.01601       0.8993        1.008 
  19                               rs634742   55434818    A   0.4474    0.425    G         2.05       0.1522        1.095 
  19                     chr19_55435242_C_T   55435242    G        0        0    A           NA           NA           NA 
  19                               rs269949   55441769    G   0.4646   0.4488    A       0.9963       0.3182        1.066 
  19                              rs8101856   55442474    A   0.2997   0.3016    G      0.01721       0.8956        0.991 
  19                 chr19_55445007_G_INDEL   55445007    I        0        0    D           NA           NA           NA 
  19                               rs269957   55445174    G   0.2075   0.2217    A        1.186       0.2762       0.9196 
  19                     chr19_55445288_C_T   55445288    A 0.002125 0.002332    G       0.0192       0.8898       0.9112 
  19                     chr19_55447298_C_T   55447298    G  0.01697  0.01304    A         1.06       0.3033        1.307 
  19                               rs775876   55447572    A   0.3514   0.3708    G        1.644       0.1998       0.9192 
  19                              rs7359929   55447595    G   0.2447   0.2381    A       0.2356       0.6274        1.036 
  19                             exm1506942   55451720    A 0.003715  0.00466    G        0.213       0.6444       0.7966 
  19                               rs775883   55451797    A   0.3844   0.3625    G        2.073       0.1499        1.098 
  19                     chr19_55459156_A_G   55459156    A   0.1718   0.1682    G      0.09117       0.7627        1.026 
  19                             rs55897903   55473203    G   0.2606   0.2495    A       0.6483       0.4207         1.06 
  19                               rs703467   55485173    A   0.2508   0.2481    G      0.03782       0.8458        1.014 
  19                              rs8102561   55488150    G   0.1748   0.1733    A      0.01544       0.9011         1.01 
  19                     chr19_55488180_C_T   55488180    G        0        0    A           NA           NA           NA 
  19                             rs56073572   55493847    A  0.04703  0.04288    G       0.3963        0.529        1.101 
  19                     chr19_55494852_C_T   55494852    A 0.007423 0.008837    G       0.2477       0.6187       0.8388 
  19                              rs7254951   55495106    A  0.06469  0.07017    G       0.4789       0.4889       0.9165 
  19                              rs1036231   55497843    G    0.255   0.2282    A        3.973      0.04624        1.158 
  19                     chr19_55501821_C_G   55501821    G 0.005302 0.001894    C        3.317      0.06858        2.809 
  19                              rs1654498   55503787    G   0.4608   0.4451    A       0.9929        0.319        1.065 
  19                              rs1654504   55505557    A   0.2696   0.2679    G      0.01533       0.9015        1.009 
  19                             rs11667105   55509865    A   0.3621     0.34    G        2.164       0.1413        1.102 
  19                             rs10415310   55515972    G   0.3142   0.3052    A       0.3808       0.5372        1.043 
  19                             rs12981732   55524375    A   0.1983    0.191    G       0.3437       0.5577        1.048 
  19                              rs1654410   55524813    G   0.4942   0.5023    A        0.268       0.6047       0.9678 
  19                     chr19_55525508_A_G   55525508    A 0.002121 0.003253    G        0.474       0.4911       0.6513 
  19                             exm1507238   55525763    C        0 0.0004655    A       0.8782       0.3487            0 
  19                              rs1671151   55525894    G    0.135     0.15    A        1.862       0.1724       0.8838 
  19                chr19_55526227_INDEL_TT   55526227    D        0        0    I           NA           NA           NA 
  19                             rs11084381   55535412    A   0.1497   0.1656    G        1.907       0.1673       0.8871 
  19                             rs12610286   55541399    G    0.319   0.3195    A     0.001311       0.9711       0.9976 
  19                     chr19_55548763_C_T   55548763    G        0        0    A           NA           NA           NA 
  19                              rs1654431   55549758    G   0.4766   0.4818    A       0.1099       0.7403       0.9793 
  19                             rs10418743   55553368    A  0.07635  0.08411    G       0.8169       0.3661       0.9002 
  19                              rs1671218   55554399    G    0.358   0.3623    A      0.08222       0.7743       0.9813 
  19                              rs3745913   55558922    A   0.1752   0.1791    G       0.1004       0.7514       0.9741 
  19                              rs2124090   55564456    A   0.1066   0.1022    C       0.2031       0.6522        1.048 
  19                              rs2124089   55564615    G   0.1071   0.1032    C       0.1665       0.6833        1.043 
  19                             rs11672111   55565634    G   0.1067   0.1045    C      0.04972       0.8236        1.023 
  19                             rs10424969   55566512    C   0.1214   0.1236    A      0.04229       0.8371       0.9803 
  19                     chr19_55574669_C_T   55574669    G 0.003715 0.005126    A       0.4488       0.5029       0.7238 
  19                             rs12460187   55586790    A   0.2643   0.2645    G    0.0001234       0.9911       0.9992 
  19                              rs1654469   55588651    A    0.336   0.3346    G     0.009023       0.9243        1.006 
  19                              rs1671163   55590671    A   0.1919   0.1935    G      0.01547        0.901       0.9901 
  19                     chr19_55593837_C_G   55593837    C  0.01007  0.01044    G      0.01285       0.9097       0.9649 
  19                              rs1726800   55596854    A  0.09968  0.08279    G        3.476      0.06226        1.227 
  19                              rs2603703   55599594    A   0.4586   0.4609    G      0.02117       0.8843       0.9908 
